# Supplementary material for: N-(2-Chloro­phenyl­sulfon­yl)acetamide
Source: Acta Crystallogr Sect E Struct Rep Online. 2011 Apr 13;67(Pt 5):o1097. doi: 10.1107/S1600536811012785 (PMC3089153; doi:10.1107/S1600536811012785)
Supplement: Supplementary file 2 [file e-67-o1097-Isup2.hkl]

# 
# h,k,l, Fc-squared, Fo-squared, sigma(Fo-squared) and status flag 
# 
data_I
_shelx_title ' SA85 P21/N' 
_shelx_refln_list_code          4 
_shelx_F_calc_maximum      259.28 
_exptl_crystal_F_000       960.00 
_reflns_d_resolution_high  0.8000 
 
loop_ 
 _symmetry_equiv_pos_as_xyz 
 'x, y, z' 
 '-x+1/2, y+1/2, -z+1/2' 
 '-x, -y, -z' 
 'x-1/2, -y-1/2, z-1/2' 
 
_cell_length_a    11.2150 
_cell_length_b     9.3930 
_cell_length_c    19.6550 
_cell_angle_alpha  90.000 
_cell_angle_beta   98.610 
_cell_angle_gamma  90.000 
 
_shelx_F_squared_multiplier     1.000 
 
loop_ 
 _refln_index_h 
 _refln_index_k 
 _refln_index_l 
 _refln_F_squared_calc 
 _refln_F_squared_meas 
 _refln_F_squared_sigma 
 _refln_observed_status 
   2   0   0     5145.43     5306.90     47.78 o 
   4   0   0    44232.71    44482.93    113.03 o 
   6   0   0      960.57      917.81     28.12 o 
   8   0   0      177.33      265.30     54.99 o 
  10   0   0      260.52      278.19     69.76 o 
  12   0   0       54.33      121.99     68.86 o 
   2   1   0     2065.44     2044.40     16.29 o 
   3   1   0      400.69      378.10     12.73 o 
   4   1   0     1367.89     1473.64     18.98 o 
   5   1   0      232.80      208.21     16.63 o 
   6   1   0      111.93      111.61     16.74 o 
   7   1   0      352.54      351.69     20.46 o 
   8   1   0       71.15       23.95     37.60 o 
   9   1   0      361.92      383.16     47.76 o 
  10   1   0       51.90       16.67     77.03 o 
  11   1   0      274.81      246.16     49.22 o 
  12   1   0      183.56      252.57     53.24 o 
  13   1   0      104.59       31.55     71.19 o 
   0   2   0      895.83      862.14     34.49 o 
   1   2   0    15237.96    14089.18     39.87 o 
   2   2   0     2836.71     2972.77     95.15 o 
   3   2   0     1977.27     2117.37     22.04 o 
   4   2   0     4471.06     4612.75     37.32 o 
   5   2   0     1812.08     1776.15     24.09 o 
   6   2   0       93.23       95.81     17.93 o 
   7   2   0      134.16      123.06     21.94 o 
   8   2   0      825.71      776.20     43.58 o 
   9   2   0        6.36       11.82     33.64 o 
  10   2   0       86.15       56.62     46.34 o 
  11   2   0        6.85       -2.63     47.57 o 
  12   2   0        2.36       -8.81     49.28 o 
  13   2   0        4.86        2.52     57.83 o 
   1   3   0      402.17      394.03     15.71 o 
   2   3   0       19.82       26.06     15.28 o 
   3   3   0     1694.47     1602.78     69.50 o 
   4   3   0     1031.27      972.70     22.14 o 
   5   3   0       15.38       16.03     17.79 o 
   6   3   0       10.53        6.97     18.41 o 
   7   3   0     1785.77     1787.09     32.09 o 
   8   3   0      311.56      342.43     26.84 o 
   9   3   0      414.82      445.29     54.83 o 
  10   3   0      337.85      299.07     37.47 o 
  11   3   0       77.93       19.57     48.23 o 
  12   3   0       60.49       32.89     54.20 o 
  13   3   0        4.63        6.09     56.01 o 
   0   4   0     8308.51     8696.37    107.46 o 
   1   4   0      771.10      816.22     23.98 o 
   2   4   0      350.16      337.23     19.32 o 
   3   4   0     1345.01     1325.99     24.63 o 
   4   4   0      679.49      718.62     30.51 o 
   5   4   0      205.74      234.20     22.03 o 
   6   4   0      789.08      885.95     31.80 o 
   7   4   0      908.75      917.00     29.73 o 
   8   4   0       13.34       22.66     27.80 o 
   9   4   0      137.83      157.48     45.07 o 
  10   4   0        0.59      -15.34     45.70 o 
  11   4   0       67.81       60.07     38.16 o 
  12   4   0       41.00       72.51     53.77 o 
  13   4   0       22.35       66.63     73.57 o 
   1   5   0     3626.97     3651.57     57.39 o 
   2   5   0     1472.55     1537.61     27.11 o 
   3   5   0       73.54       69.60     19.28 o 
   4   5   0      292.79      303.34     21.11 o 
   5   5   0      663.84      611.26     34.96 o 
   6   5   0      428.82      412.42     37.87 o 
   7   5   0     1122.29     1084.87     37.79 o 
   8   5   0     1504.05     1444.91     44.74 o 
   9   5   0       17.68       15.24     40.40 o 
  10   5   0        0.10      -15.51     67.17 o 
  11   5   0      231.92      260.07     49.09 o 
  12   5   0       78.31       51.28     53.67 o 
   0   6   0     2122.83     2269.60     66.08 o 
   1   6   0        5.86      -16.67     27.99 o 
   2   6   0      179.60      167.20     20.71 o 
   3   6   0      293.73      284.24     22.71 o 
   4   6   0       34.45       53.45     34.86 o 
   5   6   0      854.78      846.86     41.41 o 
   6   6   0      854.56      946.94     71.69 o 
   7   6   0      519.61      485.50     37.54 o 
   8   6   0       47.43       48.69     32.75 o 
   9   6   0        8.32       -6.26     41.67 o 
  10   6   0      452.73      475.32     66.55 o 
  11   6   0       16.46       54.20     77.64 o 
   1   7   0      625.13      600.46     38.73 o 
   2   7   0       59.94       63.75     32.93 o 
   3   7   0      336.85      386.58     36.91 o 
   4   7   0      901.64      896.90     67.36 o 
   5   7   0      124.10      227.01     65.17 o 
   6   7   0      245.13      204.58     37.76 o 
   7   7   0      299.71      290.69     42.89 o 
   8   7   0       29.10       46.60     34.64 o 
   9   7   0      356.14      346.83     51.06 o 
  10   7   0       21.17       -8.11     46.70 o 
  11   7   0       18.20      -20.73     68.94 o 
   0   8   0       58.01       57.07     52.20 o 
   1   8   0     1710.75     1608.00     51.97 o 
   2   8   0     1777.43     1774.45     50.80 o 
   3   8   0     1262.27     1248.78     77.65 o 
   4   8   0       47.26       95.86     64.94 o 
   5   8   0      205.71      254.29     64.83 o 
   6   8   0      237.62      180.78     61.54 o 
   7   8   0       33.52      -31.95     60.41 o 
   8   8   0       22.66       51.87     45.23 o 
   9   8   0       44.06       55.41     45.38 o 
  10   8   0       70.53       37.63     52.78 o 
   1   9   0        5.51        2.01     35.85 o 
   2   9   0        0.31       47.26     39.24 o 
   3   9   0       26.44       73.00     68.45 o 
   4   9   0        9.58       46.41     70.08 o 
   5   9   0       32.05       56.10     67.92 o 
   6   9   0       12.84       -9.36     79.58 o 
   7   9   0       22.09      -29.87     77.82 o 
   8   9   0        2.22       -1.98     52.63 o 
   0  10   0      405.93      399.48     69.66 o 
   1  10   0        3.27      110.72     46.02 o 
   2  10   0      150.46       92.34     66.73 o 
   3  10   0       26.48       89.08     75.63 o 
   4  10   0      143.90      110.17     82.09 o 
   5  10   0       69.55       88.58     80.53 o 
   6  10   0        0.09      -11.30     73.77 o 
   7  10   0       28.06      130.31     82.34 o 
   1  11   0       76.37       90.55     49.01 o 
   2  11   0       10.15       25.45     70.67 o 
   3  11   0       24.14       70.13     78.55 o 
   4  11   0       25.67      -34.80     87.55 o 
 -13   0   1      116.15      170.26     68.55 o 
 -11   0   1      138.37      174.85     72.43 o 
  -9   0   1        1.54      -44.64     62.28 o 
  -7   0   1     2611.16     2610.96     50.33 o 
  -5   0   1      195.93      174.96     15.29 o 
  -3   0   1    10148.84     9907.05     51.71 o 
   3   0   1    24519.68    24114.16     92.26 o 
   5   0   1       79.44       50.69     15.89 o 
   7   0   1     1981.32     1886.59     65.10 o 
   9   0   1      489.15      460.20     65.85 o 
  11   0   1       56.02       66.34     73.35 o 
  13   0   1       61.33      116.60     70.33 o 
 -13   1   1      205.42      231.16     59.59 o 
 -12   1   1        1.37      -49.64     49.64 o 
 -11   1   1       35.07       45.13     47.51 o 
 -10   1   1       51.08        7.96     68.30 o 
  -9   1   1     2453.83     2429.72     61.34 o 
  -8   1   1      171.53      176.19     31.18 o 
  -7   1   1      411.58      408.11     22.83 o 
  -6   1   1     2366.69     2377.56     28.13 o 
  -5   1   1      941.36      913.82     18.35 o 
  -4   1   1      654.01      709.04     15.31 o 
  -3   1   1     8138.25     8259.30     31.33 o 
  -2   1   1     4780.33     4866.33     34.34 o 
  -1   1   1     1200.58     1038.31    361.92 o 
   1   1   1     1437.00     1478.26     31.38 o 
   2   1   1     2436.46     2532.46     30.87 o 
   3   1   1    21409.59    21188.41    102.78 o 
   4   1   1     1790.54     1921.85     18.73 o 
   5   1   1     1844.75     1826.74     19.52 o 
   6   1   1      140.63      118.41     16.55 o 
   7   1   1     1608.32     1611.55     27.36 o 
   8   1   1        6.31       -5.61     30.15 o 
   9   1   1      319.65      323.09     46.09 o 
  10   1   1      174.53      157.61     50.87 o 
  11   1   1       99.93      104.01     52.32 o 
  12   1   1       61.82       11.28     49.88 o 
  13   1   1        0.22      -13.38     56.32 o 
 -13   2   1       30.85       32.38     57.32 o 
 -12   2   1       17.68      -29.10     46.58 o 
 -11   2   1       60.68       55.08     48.62 o 
 -10   2   1       59.26       57.60     49.57 o 
  -9   2   1       18.40       13.05     50.35 o 
  -8   2   1     1403.21     1353.00     39.61 o 
  -7   2   1        2.55       -1.84     20.74 o 
  -6   2   1     3203.44     3100.37     29.45 o 
  -5   2   1       53.55       42.28     16.73 o 
  -4   2   1     3366.18     3357.18     39.18 o 
  -3   2   1       95.43       86.36     13.78 o 
  -2   2   1    12195.85    11827.16    104.18 o 
  -1   2   1       68.92      101.16     14.61 o 
   0   2   1      382.88      422.09     22.46 o 
   1   2   1        5.94       20.90     13.02 o 
   2   2   1    20040.48    19586.50     43.56 o 
   3   2   1     2424.67     2482.43     18.34 o 
   4   2   1        2.26       -4.46     13.57 o 
   5   2   1     6524.70     6832.48     37.37 o 
   6   2   1     1102.87     1085.53     25.44 o 
   7   2   1       77.14       88.42     24.70 o 
   8   2   1       64.65       63.59     31.40 o 
   9   2   1      348.42      341.28     38.60 o 
  10   2   1      749.20      811.84     52.15 o 
  11   2   1       19.59      -22.68     45.47 o 
  12   2   1       27.58       36.37     49.80 o 
  13   2   1       52.14       38.33    113.43 o 
 -13   3   1       29.59      -12.43     49.21 o 
 -12   3   1       51.16       85.47     51.31 o 
 -11   3   1        5.86       18.61     47.50 o 
 -10   3   1        4.89      -43.87     43.87 o 
  -9   3   1      989.44      967.94     45.28 o 
  -8   3   1        0.59       -5.39     24.03 o 
  -7   3   1     1063.38     1062.40     28.55 o 
  -6   3   1       50.88       55.46     19.15 o 
  -5   3   1      180.90      211.17     18.16 o 
  -4   3   1      527.98      540.03     16.89 o 
  -3   3   1     1619.53     1724.68     45.17 o 
  -2   3   1      201.96      224.86     16.52 o 
  -1   3   1      888.64      753.17     17.86 o 
   0   3   1      594.18      580.94     23.78 o 
   1   3   1      149.33      162.17     10.73 o 
   2   3   1      464.03      445.62     14.57 o 
   3   3   1       75.45       53.87     11.77 o 
   4   3   1      831.58      826.53     21.23 o 
   5   3   1      839.77      913.16     24.81 o 
   6   3   1      883.82      869.85     23.27 o 
   7   3   1      175.40      195.56     28.35 o 
   8   3   1       13.37       15.91     29.74 o 
   9   3   1      713.75      734.05     40.18 o 
  10   3   1      667.19      648.86     43.33 o 
  11   3   1      149.85      186.96     41.36 o 
  12   3   1        1.08      105.11     56.20 o 
  13   3   1       17.38       52.90     59.74 o 
 -13   4   1        0.01       12.03     71.94 o 
 -12   4   1       60.19       46.88     49.14 o 
 -11   4   1      146.71      212.13     47.92 o 
 -10   4   1      614.54      660.95     48.01 o 
  -9   4   1       19.31       22.42     36.55 o 
  -8   4   1     1751.99     1758.33     37.10 o 
  -7   4   1       13.27       61.89     24.48 o 
  -6   4   1     2890.15     2860.16     47.58 o 
  -5   4   1       69.71       79.70     24.54 o 
  -4   4   1     1671.14     1540.57     24.97 o 
  -3   4   1      303.59      366.32     22.38 o 
  -2   4   1     5024.99     4947.01     80.29 o 
  -1   4   1     1883.14     1889.14     25.01 o 
   0   4   1      153.36      155.31     15.37 o 
   1   4   1     1447.25     1556.03     22.94 o 
   2   4   1      277.18      279.71     18.84 o 
   3   4   1     2500.76     2571.11     29.66 o 
   4   4   1      367.35      347.97     17.41 o 
   5   4   1      443.89      451.31     26.43 o 
   6   4   1       90.96       57.56     26.55 o 
   7   4   1      210.75      214.31     31.76 o 
   8   4   1        6.04       32.29     30.68 o 
   9   4   1        3.37       43.61     41.82 o 
  10   4   1      272.48      309.49     38.47 o 
  11   4   1       42.08       31.42     39.31 o 
  12   4   1       45.09       54.42     42.98 o 
 -12   5   1        3.28       13.14     38.07 o 
 -11   5   1      194.30      207.01     50.74 o 
 -10   5   1        4.56       39.30     35.25 o 
  -9   5   1        3.78      -13.99     33.91 o 
  -8   5   1       35.39       30.36     32.10 o 
  -7   5   1      561.91      572.97     33.36 o 
  -6   5   1      217.12      214.48     30.23 o 
  -5   5   1      834.48      811.23     37.90 o 
  -4   5   1      722.90      743.74     24.30 o 
  -3   5   1        0.26       -6.66     18.90 o 
  -2   5   1       35.84       49.05     18.70 o 
  -1   5   1       50.38       48.54     17.89 o 
   0   5   1       38.97       56.50     11.86 o 
   1   5   1     3224.53     3157.09    147.12 o 
   2   5   1     1292.95     1294.69     25.31 o 
   3   5   1      556.00      608.82     22.73 o 
   4   5   1      223.48      229.30     22.27 o 
   5   5   1     2319.94     2023.34    251.51 o 
   6   5   1      544.18      614.00     40.15 o 
   7   5   1      173.75      209.60     32.52 o 
   8   5   1      665.20      672.56     64.23 o 
   9   5   1       20.13       -8.84     40.58 o 
  10   5   1        1.49      -62.87     62.87 o 
  11   5   1      169.73      170.90     50.50 o 
  12   5   1        0.10       51.53     51.95 o 
 -11   6   1       31.12      -50.54     58.06 o 
 -10   6   1      141.74      138.36     47.27 o 
  -9   6   1       19.79      -25.93     33.98 o 
  -8   6   1      330.20      349.61     36.86 o 
  -7   6   1       11.69       42.99     32.14 o 
  -6   6   1      150.75      202.07     37.84 o 
  -5   6   1      812.68      755.18     86.82 o 
  -4   6   1     3251.21     3375.57     53.60 o 
  -3   6   1      949.18      954.26     27.70 o 
  -2   6   1     1887.60     1870.05     31.36 o 
  -1   6   1     1960.27     1644.96    201.86 o 
   0   6   1     1651.65     1563.76     42.98 o 
   1   6   1       33.93       40.17     28.40 o 
   2   6   1        8.09       23.11     29.16 o 
   3   6   1      388.01      316.38     25.58 o 
   4   6   1      269.21      275.71     32.50 o 
   5   6   1      159.16      151.22     34.91 o 
   6   6   1     1262.03     1269.44     46.93 o 
   7   6   1       12.72       24.45     40.07 o 
   8   6   1      328.34      345.88     47.10 o 
   9   6   1        0.04      -26.79     46.46 o 
  10   6   1      232.68      245.51     78.55 o 
  11   6   1        1.72      -49.27     49.27 o 
 -11   7   1       52.25       94.32     73.09 o 
 -10   7   1      114.25       96.56     99.22 o 
  -9   7   1        0.26      -14.36     44.80 o 
  -8   7   1        3.75       52.41     36.25 o 
  -7   7   1        0.73       10.97     34.10 o 
  -6   7   1      387.23      350.81     42.48 o 
  -5   7   1       10.98       36.08     61.10 o 
  -4   7   1      144.14      125.89     61.80 o 
  -3   7   1      424.05      437.30     37.25 o 
  -2   7   1       42.76       31.46     37.25 o 
  -1   7   1      975.45     1003.44     41.39 o 
   0   7   1      266.80      277.38     35.69 o 
   1   7   1        0.01       -1.54     34.26 o 
   2   7   1      472.89      562.44     38.24 o 
   3   7   1     2429.85     2323.17     50.64 o 
   4   7   1      543.52      458.89     68.18 o 
   5   7   1      340.12      275.90     65.35 o 
   6   7   1      356.26      390.08     68.44 o 
   7   7   1      179.83      182.75     71.19 o 
   8   7   1       64.48       74.62     47.55 o 
   9   7   1      234.70      256.40     49.59 o 
  10   7   1      107.98      136.98     79.13 o 
  11   7   1        3.29      -82.26     82.26 o 
 -10   8   1        2.08      -33.16     78.99 o 
  -9   8   1        0.96      -32.24     58.33 o 
  -8   8   1       21.91        1.60     65.98 o 
  -7   8   1      201.57      211.82     44.99 o 
  -6   8   1      113.46      182.66     60.01 o 
  -5   8   1      112.09      104.70     57.15 o 
  -4   8   1        3.18      104.22     65.03 o 
  -3   8   1       57.57       67.42     56.01 o 
  -2   8   1        4.28       34.12     36.94 o 
  -1   8   1      263.99      340.85     41.59 o 
   0   8   1       96.87      106.17     37.73 o 
   1   8   1        8.74       25.18     38.34 o 
   2   8   1      225.25      266.18     38.51 o 
   3   8   1      307.67      380.74     68.40 o 
   4   8   1       34.12       43.22     61.25 o 
   5   8   1      120.79      155.72     72.65 o 
   6   8   1       15.18      -45.00     59.40 o 
   7   8   1      205.12      256.28     64.13 o 
   8   8   1        9.91        5.03     48.52 o 
   9   8   1        6.15      -15.57     64.80 o 
  10   8   1        0.06       88.32     55.46 o 
  -8   9   1       45.21      -10.95     46.12 o 
  -7   9   1      271.65      529.46     88.04 o 
  -6   9   1        2.25       18.99     71.96 o 
  -5   9   1        5.12       79.29     60.03 o 
  -4   9   1        4.37      -50.00     69.11 o 
  -3   9   1      129.47       80.06     66.75 o 
  -2   9   1      171.24      162.47     42.74 o 
  -1   9   1      166.49      222.10     47.01 o 
   0   9   1       27.19       29.76     40.10 o 
   1   9   1      540.79      576.58     46.71 o 
   2   9   1      384.98      375.26     41.08 o 
   3   9   1       12.49      -11.14     71.28 o 
   4   9   1        2.14        9.51     74.20 o 
   5   9   1      248.39      183.78     76.38 o 
   6   9   1      299.55      262.07     76.29 o 
   7   9   1       70.21      -11.14     63.01 o 
   8   9   1        1.95       12.42     49.49 o 
  -7  10   1      290.42      206.06     87.44 o 
  -6  10   1       79.36      240.55     90.06 o 
  -5  10   1      155.26      172.07     65.90 o 
  -4  10   1      341.41      426.92     76.38 o 
  -3  10   1       29.47      150.57     71.27 o 
  -2  10   1       27.34       14.35     56.31 o 
  -1  10   1      122.69      148.92     46.08 o 
   0  10   1      529.35      595.76     52.40 o 
   1  10   1        0.40       50.91     45.92 o 
   2  10   1       12.91       -7.11     75.08 o 
   3  10   1       19.16       17.95     71.79 o 
   4  10   1       75.50       60.66     69.81 o 
   5  10   1       46.42       47.95     80.92 o 
   6  10   1       59.72       15.41     86.95 o 
   7  10   1        5.63      -63.97     87.33 o 
  -4  11   1      139.48      127.05     75.01 o 
  -3  11   1       23.05       51.79     74.21 o 
  -2  11   1        3.23      -16.66     74.35 o 
  -1  11   1       52.30      110.63     45.31 o 
   0  11   1       69.80      117.83     49.32 o 
   1  11   1       18.80       47.71     45.78 o 
   2  11   1       31.23       50.85     71.26 o 
   3  11   1       25.10       33.14     82.01 o 
   4  11   1       44.65      109.28     71.54 o 
 -12   0   2     1132.15     1192.43     88.39 o 
 -10   0   2       21.13      -24.24     63.53 o 
  -8   0   2     6993.35     6879.50     74.61 o 
  -6   0   2     6306.67     6129.99    107.40 o 
  -4   0   2    16211.63    15470.73    170.36 o 
  -2   0   2    18424.54    18143.96     98.81 o 
   2   0   2      389.34      405.82     17.63 o 
   4   0   2     7543.17     7664.90     46.18 o 
   6   0   2      705.78      678.91     21.70 o 
   8   0   2     1092.18     1111.66     68.66 o 
  10   0   2        1.05      -69.72     69.72 o 
  12   0   2      310.94      435.54     84.60 o 
 -13   1   2        0.33      -56.95     56.95 o 
 -12   1   2        0.62       54.15     48.78 o 
 -11   1   2       67.53       -5.33     49.51 o 
 -10   1   2      146.80      117.95     53.55 o 
  -9   1   2        0.17      -30.20     33.38 o 
  -8   1   2      570.93      556.79     40.32 o 
  -7   1   2       12.68       55.68     18.11 o 
  -6   1   2       12.82       24.24     14.37 o 
  -5   1   2     2848.89     2778.94     23.25 o 
  -4   1   2     7642.54     7607.42     33.61 o 
  -3   1   2    11367.02    11506.96     41.98 o 
  -2   1   2       43.16       53.60     15.11 o 
  -1   1   2    13134.63    13030.90     60.73 o 
   0   1   2    21952.42    21708.74     76.31 o 
   1   1   2     8624.25     9043.73     67.50 o 
   2   1   2    10342.60    10356.91     30.05 o 
   3   1   2     2084.67     2121.05     21.13 o 
   4   1   2     5976.60     6137.67     36.45 o 
   5   1   2     7978.63     8231.84     28.12 o 
   6   1   2       37.90       29.91     15.04 o 
   7   1   2       24.11       27.61     20.46 o 
   8   1   2       14.53       -1.74     30.30 o 
   9   1   2      446.76      371.59     47.03 o 
  10   1   2       25.02       -8.01     48.57 o 
  11   1   2       15.88       11.39     46.11 o 
  12   1   2       10.11       -0.64     47.59 o 
  13   1   2      221.09      218.57     56.34 o 
 -13   2   2        0.66       -5.00     54.58 o 
 -12   2   2       29.10       24.32     50.26 o 
 -11   2   2      125.52      156.14     48.08 o 
 -10   2   2        3.69      -25.69     56.22 o 
  -9   2   2        2.23       19.65     40.86 o 
  -8   2   2      610.56      606.98     41.77 o 
  -7   2   2      308.78      327.08     22.38 o 
  -6   2   2       92.43      107.13     17.88 o 
  -5   2   2       29.37       28.32     15.88 o 
  -4   2   2     2331.45     2465.31     31.32 o 
  -3   2   2     1749.53     1718.56     17.18 o 
  -2   2   2      342.84      348.49     12.04 o 
  -1   2   2     3437.70     3193.46     27.95 o 
   0   2   2     1696.17     1666.44     42.70 o 
   1   2   2     1576.99     1549.01     38.45 o 
   2   2   2     2229.54     2168.07     33.63 o 
   3   2   2      821.64      847.47     17.61 o 
   4   2   2     3167.29     3468.04     29.44 o 
   5   2   2     4099.36     4063.71     32.90 o 
   6   2   2      193.36      193.94     15.97 o 
   7   2   2      938.39      951.76     27.39 o 
   8   2   2        0.06      -12.76     31.17 o 
   9   2   2       27.07       37.57     35.63 o 
  10   2   2       37.20       60.28     38.43 o 
  11   2   2      148.24      215.76     48.48 o 
  12   2   2       76.95       74.65     48.19 o 
  13   2   2       67.65       54.62     58.68 o 
 -13   3   2        3.71       35.26     51.67 o 
 -12   3   2       10.61      -10.30     44.29 o 
 -11   3   2       61.51       50.93     66.51 o 
 -10   3   2       46.90       82.26     44.49 o 
  -9   3   2      122.53      114.81     35.90 o 
  -8   3   2      153.08      190.87     26.00 o 
  -7   3   2      418.92      425.12     24.07 o 
  -6   3   2      621.48      617.01     23.71 o 
  -5   3   2     1262.89     1246.23     22.69 o 
  -4   3   2      240.77      310.29     13.05 o 
  -3   3   2     2823.34     2774.37     47.99 o 
  -2   3   2     1307.25     1381.07     21.93 o 
  -1   3   2     1674.51     1494.12     33.85 o 
   0   3   2     1157.52     1221.55     27.95 o 
   1   3   2      345.05      326.58     13.61 o 
   2   3   2      105.57      105.12     11.57 o 
   3   3   2       90.00       86.78     13.23 o 
   4   3   2     5389.77     5651.06     44.75 o 
   5   3   2      352.90      296.13     19.87 o 
   6   3   2     2009.24     1971.97     36.94 o 
   7   3   2       33.40       16.52     27.67 o 
   8   3   2      581.49      581.73     29.64 o 
   9   3   2        6.34        4.54     36.00 o 
  10   3   2       77.11       95.77     38.34 o 
  11   3   2       27.11       40.35     38.57 o 
  12   3   2        1.20       12.39     55.25 o 
  13   3   2       31.18      -51.38     56.98 o 
 -13   4   2       30.33       15.10    107.16 o 
 -12   4   2       40.05       67.56     85.71 o 
 -11   4   2        0.84       -9.17     45.71 o 
 -10   4   2       78.02       66.60     34.72 o 
  -9   4   2      193.85      214.62     36.59 o 
  -8   4   2     1631.23     1570.00     34.36 o 
  -7   4   2      213.66      204.42     23.80 o 
  -6   4   2     1572.08     1555.39     29.29 o 
  -5   4   2        0.26       14.92     17.20 o 
  -4   4   2     1236.16     1213.54     32.66 o 
  -3   4   2     2781.96     2752.45     31.41 o 
  -2   4   2     1005.40     1036.70     24.09 o 
  -1   4   2     1504.77     1501.63     25.22 o 
   0   4   2       14.50       14.56     23.54 o 
   1   4   2     2740.91     2761.34     54.70 o 
   2   4   2     1536.70     1531.85     20.55 o 
   3   4   2      301.63      298.95     17.36 o 
   4   4   2     2271.94     2165.69     20.47 o 
   5   4   2      349.73      364.98     28.90 o 
   6   4   2      706.03      541.61    130.24 o 
   7   4   2       11.92      -32.17     37.79 o 
   8   4   2     1918.02     1805.50     53.03 o 
   9   4   2       55.61       86.92     43.39 o 
  10   4   2        0.03       43.69     37.39 o 
  11   4   2       45.07       47.18     39.05 o 
  12   4   2      138.08      145.58     42.63 o 
 -12   5   2        3.96      -19.92     72.87 o 
 -11   5   2       60.00       76.95     37.57 o 
 -10   5   2      105.28      104.88     37.15 o 
  -9   5   2       25.12        4.32     29.50 o 
  -8   5   2      429.03      427.00     30.00 o 
  -7   5   2      224.88      222.90     31.73 o 
  -6   5   2       79.52       78.26     27.51 o 
  -5   5   2     3652.19     3556.44     54.38 o 
  -4   5   2      198.19      231.07     21.07 o 
  -3   5   2      998.98      952.09     26.81 o 
  -2   5   2      298.14      270.55     21.43 o 
  -1   5   2     2511.34     2606.68     31.95 o 
   0   5   2      141.71      178.67     30.32 o 
   1   5   2      406.12      306.60     47.01 o 
   2   5   2      251.82      264.81     19.65 o 
   3   5   2        4.55       13.76     19.30 o 
   4   5   2     1440.86     1397.59     23.86 o 
   5   5   2      416.26      342.25     44.88 o 
   6   5   2      284.91      242.79     52.54 o 
   7   5   2       33.86       59.60     44.28 o 
   8   5   2      510.97      536.70     67.15 o 
   9   5   2      232.74      220.03     65.10 o 
  10   5   2        4.88        2.67     48.86 o 
  11   5   2       43.07       61.53     54.33 o 
  12   5   2       58.59       46.65     53.30 o 
 -12   6   2       26.20       13.94     71.13 o 
 -11   6   2        8.49      140.29     52.08 o 
 -10   6   2       44.05       13.25     42.38 o 
  -9   6   2      198.78      190.13     36.01 o 
  -8   6   2      293.58      335.39     35.69 o 
  -7   6   2      312.60      308.71     35.28 o 
  -6   6   2     1940.42     1860.28     41.14 o 
  -5   6   2       31.99       18.00     33.06 o 
  -4   6   2      766.61      755.77     38.60 o 
  -3   6   2      255.09      256.92     24.22 o 
  -2   6   2      505.11      536.94     30.39 o 
  -1   6   2     1202.66     1238.84     47.78 o 
   0   6   2      290.23      288.95     32.23 o 
   1   6   2        8.80       14.44     30.56 o 
   2   6   2      662.54      652.25     35.03 o 
   3   6   2      230.02      176.06     20.90 o 
   4   6   2     1750.25     1789.38     81.13 o 
   5   6   2      550.76      517.53     66.16 o 
   6   6   2      637.08      552.55     69.73 o 
   7   6   2       40.32       67.02     65.07 o 
   8   6   2       73.10       70.79     43.06 o 
   9   6   2      121.76      126.00     42.89 o 
  10   6   2        9.39       -0.51     39.92 o 
  11   6   2        0.69      -38.55     38.55 o 
 -11   7   2       44.52      -23.45     71.71 o 
 -10   7   2       57.81       19.61     40.24 o 
  -9   7   2       32.36       22.96     36.49 o 
  -8   7   2        0.58       62.33     43.78 o 
  -7   7   2      616.26      633.36     38.43 o 
  -6   7   2      227.58      232.61     41.28 o 
  -5   7   2       58.00       69.88     35.24 o 
  -4   7   2       74.18       55.63     59.58 o 
  -3   7   2      423.73      448.20     37.20 o 
  -2   7   2        9.70        5.26     35.20 o 
  -1   7   2     2510.27     2470.69     51.90 o 
   0   7   2      669.79      651.37     41.22 o 
   1   7   2      172.00      150.33     35.15 o 
   2   7   2       19.65        5.56     33.05 o 
   3   7   2     2654.99     2668.98     52.90 o 
   4   7   2      357.91      360.58     64.31 o 
   5   7   2      545.18      543.10     69.72 o 
   6   7   2       28.20      -32.79     69.02 o 
   7   7   2        6.20       39.47     70.52 o 
   8   7   2        7.36      -28.06     43.99 o 
   9   7   2        2.10       29.96     67.18 o 
  10   7   2       57.38      121.37     48.24 o 
 -10   8   2      216.28      253.72     50.81 o 
  -9   8   2       85.52      165.99     50.51 o 
  -8   8   2      116.38      146.91     47.84 o 
  -7   8   2      314.42      330.26     57.47 o 
  -6   8   2      130.20      169.10     58.08 o 
  -5   8   2        3.95       62.04     57.66 o 
  -4   8   2        0.52       24.03     59.44 o 
  -3   8   2     1087.34     1075.77     76.33 o 
  -2   8   2      120.63      133.27     57.16 o 
  -1   8   2       91.01      175.25     42.10 o 
   0   8   2      625.95      580.13     41.55 o 
   1   8   2      313.33      282.08     39.92 o 
   2   8   2       43.99        8.09     37.34 o 
   3   8   2       38.44       12.68     59.41 o 
   4   8   2     1730.44     1568.23     83.04 o 
   5   8   2       10.99       47.38     74.94 o 
   6   8   2      261.41      333.94     68.92 o 
   7   8   2        0.19       42.11     62.27 o 
   8   8   2      182.48      196.45     78.17 o 
   9   8   2       49.36       69.72     54.82 o 
  -9   9   2        0.93      106.58     63.80 o 
  -8   9   2       64.81      114.24     46.60 o 
  -7   9   2       47.41       76.72     89.07 o 
  -6   9   2      358.52      441.05     67.28 o 
  -5   9   2        0.65       43.80     67.06 o 
  -4   9   2        0.27        6.66     67.88 o 
  -3   9   2      127.83      135.21     68.47 o 
  -2   9   2      603.01      590.30     44.17 o 
  -1   9   2        5.93        8.98     39.78 o 
   0   9   2      117.12       68.08     42.49 o 
   1   9   2        0.07      -42.42     42.42 o 
   2   9   2      408.63      313.63     41.71 o 
   3   9   2       55.34        6.04     73.20 o 
   4   9   2      191.24      211.97     76.51 o 
   5   9   2       19.44      -47.22     77.39 o 
   6   9   2        0.40      -39.68     64.31 o 
   7   9   2       18.78        3.38     77.02 o 
   8   9   2       44.68       36.05     82.02 o 
  -7  10   2       99.08      100.86     72.35 o 
  -6  10   2       34.29      136.35     68.32 o 
  -5  10   2       15.70       44.23     78.04 o 
  -4  10   2      176.47      193.40     70.15 o 
  -3  10   2        4.11       55.86     58.68 o 
  -2  10   2      372.37      411.97     71.97 o 
  -1  10   2        3.16       23.20     42.24 o 
   0  10   2       94.78       85.12     47.86 o 
   1  10   2       14.65       53.77     46.93 o 
   2  10   2      232.50      259.34     78.57 o 
   3  10   2      142.61      197.48     67.15 o 
   4  10   2       19.22      -42.96     67.28 o 
   5  10   2       66.39       88.46     66.08 o 
   6  10   2       86.87      236.78     90.40 o 
   7  10   2       26.55      -72.49     76.59 o 
  -4  11   2      217.29      316.00     80.43 o 
  -3  11   2       19.20      108.57     72.02 o 
  -2  11   2        1.33        4.33     61.00 o 
  -1  11   2       48.53       27.25     41.43 o 
   0  11   2      174.32      127.34     51.66 o 
   1  11   2       33.96      -15.39     40.20 o 
   2  11   2        5.42      -26.51     81.20 o 
   3  11   2       66.43       45.49     71.66 o 
   4  11   2        3.02       59.30     89.82 o 
 -13   0   3      356.51      458.05     75.16 o 
 -11   0   3        5.90      -24.50     62.41 o 
  -9   0   3     3234.40     3177.61     63.28 o 
  -7   0   3      266.82      252.66     50.96 o 
  -5   0   3      297.87      280.47     27.00 o 
  -3   0   3      290.74      263.64     19.66 o 
  -1   0   3      229.90      272.78     22.54 o 
   1   0   3        5.17       23.48     26.74 o 
   3   0   3     4074.59     4190.23     29.45 o 
   5   0   3      626.69      628.77     20.34 o 
   7   0   3       71.07       57.28     35.88 o 
   9   0   3      302.63      177.96     61.81 o 
  11   0   3        1.27      -12.41     69.67 o 
  13   0   3       51.73       31.06     80.34 o 
 -13   1   3        6.08        7.81     51.70 o 
 -12   1   3       44.91      -14.47     48.87 o 
 -11   1   3       77.84       86.82     53.89 o 
 -10   1   3       42.31       -1.49     36.47 o 
  -9   1   3      473.91      473.69     45.90 o 
  -8   1   3      260.30      240.37     29.60 o 
  -7   1   3     1199.65     1222.28     31.92 o 
  -6   1   3     1441.54     1430.27     26.84 o 
  -5   1   3     2722.55     2709.86     29.43 o 
  -4   1   3     7517.79     7712.37     32.45 o 
  -3   1   3     1417.91     1337.19     21.65 o 
  -2   1   3     3417.02     3308.99     33.95 o 
  -1   1   3     5838.89     5814.02     36.55 o 
   0   1   3     1837.87     1911.98     44.11 o 
   1   1   3        0.22        6.83     17.84 o 
   2   1   3    16638.41    17122.03     87.67 o 
   3   1   3      366.32      353.36     11.85 o 
   4   1   3        1.57        1.64     10.99 o 
   5   1   3     4661.72     4707.86     41.71 o 
   6   1   3       29.70       32.80     12.72 o 
   7   1   3      223.58      241.19     19.36 o 
   8   1   3       93.46      113.83     31.04 o 
   9   1   3      751.50      760.85     44.71 o 
  10   1   3        0.84      -10.85     46.30 o 
  11   1   3       21.95       16.66     49.54 o 
  12   1   3        1.25       53.54     56.22 o 
  13   1   3       43.29       50.24     60.42 o 
 -13   2   3       11.17       40.29     50.96 o 
 -12   2   3      142.40       88.05     54.22 o 
 -11   2   3       11.90        3.91     40.25 o 
 -10   2   3      448.22      408.17     51.14 o 
  -9   2   3      263.56      163.58     44.29 o 
  -8   2   3      450.96      419.39     39.31 o 
  -7   2   3     1670.21     1660.04     37.38 o 
  -6   2   3       66.81       60.50     15.68 o 
  -5   2   3      643.22      685.24     16.66 o 
  -4   2   3      926.18      938.69     16.13 o 
  -3   2   3    12420.36    12797.88     65.99 o 
  -2   2   3     8874.55     8644.35     46.39 o 
  -1   2   3      575.23      547.10     29.58 o 
   0   2   3     9011.24     8780.48     73.71 o 
   1   2   3    15218.95    14847.44     90.76 o 
   2   2   3     7916.60     7716.92     72.12 o 
   3   2   3     1891.11     2038.39     22.06 o 
   4   2   3     9340.75     9318.85     36.85 o 
   5   2   3       44.20       51.31     12.31 o 
   6   2   3      533.20      508.53     17.86 o 
   7   2   3     2250.48     2293.86     28.52 o 
   8   2   3      266.60      199.85     34.78 o 
   9   2   3      272.94      172.92     37.37 o 
  10   2   3       46.00       59.95     38.70 o 
  11   2   3      195.61      177.27     75.57 o 
  12   2   3      147.10      192.95     63.15 o 
  13   2   3        9.62       49.22     58.33 o 
 -13   3   3       21.56      -49.10     49.10 o 
 -12   3   3        6.03       31.55     49.38 o 
 -11   3   3      141.46      124.59     43.17 o 
 -10   3   3      214.78      230.01     46.15 o 
  -9   3   3        8.04       32.09     41.86 o 
  -8   3   3       11.86       13.96     24.40 o 
  -7   3   3     2651.24     2563.40     41.68 o 
  -6   3   3      217.20      195.22     21.54 o 
  -5   3   3        0.03       -3.26     17.13 o 
  -4   3   3       31.47       52.87     12.83 o 
  -3   3   3     3297.10     3202.35     45.35 o 
  -2   3   3     1904.15     1910.10     42.62 o 
  -1   3   3      130.57      131.43     31.89 o 
   0   3   3      473.72      412.32     38.53 o 
   1   3   3      143.51      179.31     38.30 o 
   2   3   3     2065.01     2064.47     32.02 o 
   3   3   3     1489.32     1488.40     20.94 o 
   4   3   3      262.64      276.22     17.80 o 
   5   3   3     2355.39     2387.10     34.70 o 
   6   3   3      731.27      786.94     23.42 o 
   7   3   3        8.90       23.87     19.92 o 
   8   3   3      145.62      144.09     27.66 o 
   9   3   3       13.46        1.10     36.67 o 
  10   3   3        8.13       35.59     41.15 o 
  11   3   3      236.94      269.18     40.82 o 
  12   3   3        2.72       67.26     91.03 o 
  13   3   3       12.78       37.80     49.66 o 
 -13   4   3       48.00      134.03     55.94 o 
 -12   4   3        7.74      -13.19     71.27 o 
 -11   4   3       23.34       26.07     48.36 o 
 -10   4   3      149.12      182.45     36.25 o 
  -9   4   3       68.46       84.46     36.25 o 
  -8   4   3      162.49      143.47     26.66 o 
  -7   4   3       36.41       34.95     23.82 o 
  -6   4   3     1421.66     1451.59     29.04 o 
  -5   4   3     1937.88     2029.81     31.92 o 
  -4   4   3       19.32       37.36     16.39 o 
  -3   4   3     1103.84     1117.30     25.11 o 
  -2   4   3     2420.22     2361.42     30.41 o 
  -1   4   3     2324.40     2337.98     47.85 o 
   0   4   3     2027.26     2035.38     39.15 o 
   1   4   3     3185.93     3307.07     30.19 o 
   2   4   3        0.47       -8.93     22.83 o 
   3   4   3      204.49      215.16     14.97 o 
   4   4   3     1998.45     1934.91     24.68 o 
   5   4   3      216.90      202.10     19.31 o 
   6   4   3        1.21       11.44     23.65 o 
   7   4   3       12.44       27.71     37.14 o 
   8   4   3       24.04       34.09     32.42 o 
   9   4   3      250.70      226.40     44.06 o 
  10   4   3       41.52      -40.85     43.49 o 
  11   4   3        1.74      -30.43     67.08 o 
  12   4   3        1.73      -17.22     78.31 o 
 -12   5   3       87.25      225.76     62.82 o 
 -11   5   3       40.60      106.36     38.64 o 
 -10   5   3      115.55      159.72     37.20 o 
  -9   5   3      199.90      228.38     29.45 o 
  -8   5   3      306.53      304.33     27.76 o 
  -7   5   3        3.50       -4.79     25.47 o 
  -6   5   3       27.74       63.32     27.43 o 
  -5   5   3     3924.22     3971.44     70.53 o 
  -4   5   3       56.90       38.32     21.62 o 
  -3   5   3      818.76      731.59     25.85 o 
  -2   5   3      499.38      507.37     24.83 o 
  -1   5   3     2769.30     2960.64     54.43 o 
   0   5   3       15.80       26.41     12.39 o 
   1   5   3        0.03       -7.30     15.65 o 
   2   5   3       65.49       53.71     18.23 o 
   3   5   3      716.04      768.57     25.40 o 
   4   5   3       51.29       30.43     16.47 o 
   5   5   3      155.92      137.72     27.50 o 
   6   5   3      869.51      759.97     62.04 o 
   7   5   3      199.05      235.94     61.91 o 
   8   5   3      134.73      163.12     41.21 o 
   9   5   3       47.06       61.23     34.12 o 
  10   5   3        1.37       11.20     48.24 o 
  11   5   3       11.41        6.96     47.78 o 
  12   5   3        2.86      -41.56     41.56 o 
 -11   6   3       75.98       80.15     50.78 o 
 -10   6   3       14.10        3.45     41.78 o 
  -9   6   3       18.26       53.28     34.79 o 
  -8   6   3       41.95       48.24     32.37 o 
  -7   6   3      123.99       66.90     31.38 o 
  -6   6   3      326.84      360.99     32.27 o 
  -5   6   3      660.13      644.71     39.84 o 
  -4   6   3      129.97      142.71     44.20 o 
  -3   6   3     3469.79     3519.94     41.69 o 
  -2   6   3     1793.31     1795.61     47.80 o 
  -1   6   3      708.54      678.68     27.03 o 
   0   6   3     1044.37      991.33     37.92 o 
   1   6   3     1957.78     1822.39     43.98 o 
   2   6   3     2863.26     2826.97     51.01 o 
   3   6   3       42.10       49.59     30.33 o 
   4   6   3     1943.00     1900.01     77.10 o 
   5   6   3       91.15       95.43     62.33 o 
   6   6   3      713.06      766.03     69.62 o 
   7   6   3      218.79      237.45     67.31 o 
   8   6   3      430.40      356.49     49.26 o 
   9   6   3        0.02       32.18     41.73 o 
  10   6   3      118.04      145.82     65.51 o 
  11   6   3        8.28       27.02     61.07 o 
 -11   7   3       14.58      -38.93     49.36 o 
 -10   7   3      201.23      252.24     37.51 o 
  -9   7   3      137.28      247.16     38.02 o 
  -8   7   3        0.15       35.59     35.63 o 
  -7   7   3       42.78       68.20     34.66 o 
  -6   7   3      194.74      115.33     31.41 o 
  -5   7   3      134.03      155.00     40.26 o 
  -4   7   3     2012.59     1572.44    265.89 o 
  -3   7   3     1091.83     1119.38     44.67 o 
  -2   7   3      765.63      716.76     41.52 o 
  -1   7   3      274.93      297.81     39.35 o 
   0   7   3      561.95      563.95     40.70 o 
   1   7   3      147.69      148.35     36.13 o 
   2   7   3        5.44       -3.77     34.62 o 
   3   7   3      630.60      594.63     64.62 o 
   4   7   3       20.23      -23.54     59.41 o 
   5   7   3       61.87       39.55     67.67 o 
   6   7   3      338.11      331.04     63.22 o 
   7   7   3      136.54      167.38     66.40 o 
   8   7   3       23.53       18.56     59.86 o 
   9   7   3        1.61       33.42     58.18 o 
  10   7   3       17.26      -46.98     46.98 o 
 -10   8   3      135.64      139.39     62.63 o 
  -9   8   3      253.78      164.02     46.71 o 
  -8   8   3       80.01       41.88     41.51 o 
  -7   8   3      149.15      100.64     71.32 o 
  -6   8   3       53.80       66.85     56.72 o 
  -5   8   3        1.72      -37.19     56.62 o 
  -4   8   3      215.31      212.60     58.46 o 
  -3   8   3     1252.40     1051.70     79.13 o 
  -2   8   3      122.83       88.45     39.54 o 
  -1   8   3      174.82      206.67     40.27 o 
   0   8   3       41.04       46.67     41.31 o 
   1   8   3      226.12      229.64     40.85 o 
   2   8   3      670.03      684.39     44.60 o 
   3   8   3     1044.21     1084.66     82.06 o 
   4   8   3       83.20       30.72     69.87 o 
   5   8   3      119.53      106.76     73.87 o 
   6   8   3       66.27       87.10     68.48 o 
   7   8   3      431.37      469.13     69.16 o 
   8   8   3      117.14      137.45     65.76 o 
   9   8   3      251.99      279.43     51.44 o 
  -8   9   3       29.83      169.97     79.64 o 
  -7   9   3        3.82      -57.62     73.63 o 
  -6   9   3      460.44      550.57     81.40 o 
  -5   9   3      335.51      432.60     78.13 o 
  -4   9   3        1.63      102.50     63.53 o 
  -3   9   3      191.72       92.61     70.99 o 
  -2   9   3      562.61      575.00     47.26 o 
  -1   9   3       14.88       -8.22     43.94 o 
   0   9   3        2.29      -17.60     37.53 o 
   1   9   3      316.28      335.21     43.14 o 
   2   9   3        7.40       44.19     38.03 o 
   3   9   3       26.75      -29.67     73.32 o 
   4   9   3        7.29       20.65     74.23 o 
   5   9   3       16.64       14.37     78.77 o 
   6   9   3       15.88      -31.30     66.99 o 
   7   9   3       82.85      117.59     84.47 o 
   8   9   3      121.85       78.63     80.70 o 
  -7  10   3        0.36      216.34     86.34 o 
  -6  10   3       94.29      235.76     80.30 o 
  -5  10   3        1.79       50.30     60.28 o 
  -4  10   3       92.39      135.06     77.46 o 
  -3  10   3      142.85      121.43     73.96 o 
  -2  10   3       38.92       44.23     70.97 o 
  -1  10   3       46.85      119.28     43.17 o 
   0  10   3       54.04      118.53     48.78 o 
   1  10   3       66.78       92.95     46.37 o 
   2  10   3      122.70      167.08     77.68 o 
   3  10   3      171.01      310.09     70.90 o 
   4  10   3      222.44      234.75     83.65 o 
   5  10   3        0.73      -69.09     82.58 o 
   6  10   3        1.99       24.39     74.26 o 
  -4  11   3      224.30      273.87     83.08 o 
  -3  11   3        1.99       72.74     76.91 o 
  -2  11   3       17.42      103.42     75.99 o 
  -1  11   3        1.73       -4.92     60.39 o 
   0  11   3       60.17      127.88     46.19 o 
   1  11   3       29.70       50.96     45.13 o 
   2  11   3        2.72       41.28     70.70 o 
   3  11   3       38.64       -2.95     89.02 o 
   4  11   3        0.57      -76.35     76.35 o 
 -14   0   4        0.00       49.18     82.49 o 
 -12   0   4      178.17      164.23     78.15 o 
 -10   0   4       55.04      -13.32     44.69 o 
  -8   0   4      121.41       87.05     50.27 o 
  -6   0   4       14.23        8.80     14.78 o 
  -4   0   4     3629.53     3245.13     33.24 o 
  -2   0   4    10316.44    10244.15    160.02 o 
   0   0   4     8041.82     7885.29     62.59 o 
   2   0   4      216.23      196.86     21.57 o 
   4   0   4      185.28      179.95     17.65 o 
   6   0   4      219.75      216.19     20.36 o 
   8   0   4      815.97      788.37     46.71 o 
  10   0   4      497.85      454.30     75.72 o 
  12   0   4      102.18       51.48     65.76 o 
 -13   1   4       89.01        4.61     50.72 o 
 -12   1   4      279.79      367.07     72.12 o 
 -11   1   4     1059.27     1116.49     50.13 o 
 -10   1   4      106.23       55.88     43.30 o 
  -9   1   4     1165.54     1113.21     48.71 o 
  -8   1   4     1379.04     1379.75     40.53 o 
  -7   1   4      711.28      698.25     22.13 o 
  -6   1   4       73.32       77.51     15.27 o 
  -5   1   4        1.72       -8.08     15.04 o 
  -4   1   4     1818.47     1800.93     23.61 o 
  -3   1   4      206.95      191.36     13.28 o 
  -2   1   4     1337.88     1354.91     16.24 o 
  -1   1   4        6.63       12.94     11.53 o 
   0   1   4      614.88      655.75     31.07 o 
   1   1   4     1700.29     1797.18     35.45 o 
   2   1   4      145.52      155.48     12.46 o 
   3   1   4      668.53      613.30     17.62 o 
   4   1   4       76.52       89.45     13.76 o 
   5   1   4      944.37      957.74     15.60 o 
   6   1   4      125.74      110.62     13.68 o 
   7   1   4     1906.62     1935.59     26.93 o 
   8   1   4     1267.46     1236.24     31.35 o 
   9   1   4        7.75      -16.76     35.12 o 
  10   1   4       32.51       48.75     45.97 o 
  11   1   4       54.69       51.22     52.34 o 
  12   1   4       99.58       39.31     53.64 o 
  13   1   4      174.58      215.93     62.82 o 
 -13   2   4       58.74       21.05     55.43 o 
 -12   2   4        6.73      100.32     43.54 o 
 -11   2   4      311.08      396.84     53.11 o 
 -10   2   4        7.39       -4.47     44.64 o 
  -9   2   4      159.37      163.89     42.05 o 
  -8   2   4       18.93       41.54     28.06 o 
  -7   2   4     1363.87     1336.19     26.26 o 
  -6   2   4      221.55      182.48     17.36 o 
  -5   2   4      489.21      469.84     17.69 o 
  -4   2   4     1237.77     1254.33     15.12 o 
  -3   2   4      857.97      910.32     15.84 o 
  -2   2   4     1067.65     1054.94     19.46 o 
  -1   2   4     7747.45     7460.11     64.14 o 
   0   2   4       33.88       22.13     34.38 o 
   1   2   4     2150.17     2074.81     46.89 o 
   2   2   4      411.08      410.68     20.32 o 
   3   2   4        1.12       10.62     12.80 o 
   4   2   4       14.06       27.03     13.66 o 
   5   2   4     1441.68     1433.20     18.51 o 
   6   2   4     1583.00     1561.05     22.36 o 
   7   2   4      834.48      848.70     23.74 o 
   8   2   4       25.37       16.41     25.53 o 
   9   2   4      186.89      154.73     36.74 o 
  10   2   4       31.76       37.99     39.35 o 
  11   2   4       51.80       42.80     38.66 o 
  12   2   4        1.76      -28.15     49.62 o 
  13   2   4       55.44       55.16     71.48 o 
 -13   3   4        3.30       79.78     48.44 o 
 -12   3   4       59.59       17.93     81.38 o 
 -11   3   4      166.53      205.57     46.22 o 
 -10   3   4      678.49      675.17     49.25 o 
  -9   3   4      262.43      229.89     43.25 o 
  -8   3   4      568.61      584.06     31.52 o 
  -7   3   4     2450.61     2437.84     36.88 o 
  -6   3   4      204.74      241.53     20.86 o 
  -5   3   4     1138.51     1202.10     19.03 o 
  -4   3   4      729.59      747.03     13.78 o 
  -3   3   4     3621.18     3446.00     27.81 o 
  -2   3   4      704.33      635.01     36.89 o 
  -1   3   4       50.12       40.89     29.78 o 
   0   3   4       16.36       -9.24     34.87 o 
   1   3   4      322.00      313.35     37.09 o 
   2   3   4       96.22      111.98     15.74 o 
   3   3   4     5988.95     6066.95     61.47 o 
   4   3   4     2615.86     2533.47     28.06 o 
   5   3   4      119.94      114.73     20.84 o 
   6   3   4      627.36      606.66     24.95 o 
   7   3   4     1757.02     1804.30     45.21 o 
   8   3   4     1518.73     1518.64     29.91 o 
   9   3   4        7.92       -7.53     37.18 o 
  10   3   4      280.04      325.68     41.55 o 
  11   3   4       51.09       51.98     51.73 o 
  12   3   4      192.08      207.81     46.10 o 
 -13   4   4       25.58       21.25     62.61 o 
 -12   4   4       29.55       58.03     80.26 o 
 -11   4   4       33.59        9.95     45.84 o 
 -10   4   4       72.18       75.04     44.15 o 
  -9   4   4       49.77       48.84     34.50 o 
  -8   4   4      524.97      520.88     28.40 o 
  -7   4   4       66.94       48.86     24.58 o 
  -6   4   4       68.11       63.03     22.11 o 
  -5   4   4        0.13      -15.93     19.47 o 
  -4   4   4     4525.14     4415.84     39.09 o 
  -3   4   4        1.38      -20.29     20.29 o 
  -2   4   4        4.72        0.69     19.62 o 
  -1   4   4      314.67      273.96     38.06 o 
   0   4   4     7835.94     7673.33     86.69 o 
   1   4   4       34.87       63.16     44.72 o 
   2   4   4     1208.79     1145.17     40.76 o 
   3   4   4      220.18      208.59     15.32 o 
   4   4   4       91.94       87.01     16.32 o 
   5   4   4       90.80       64.94     17.66 o 
   6   4   4      435.53      439.47     24.60 o 
   7   4   4     1246.48     1192.21     28.34 o 
   8   4   4      180.36      168.95     33.95 o 
   9   4   4      504.19      495.76     47.53 o 
  10   4   4        3.40        5.14     40.73 o 
  11   4   4      116.22      132.15     47.71 o 
  12   4   4        1.24      -19.13    104.68 o 
 -12   5   4       74.34       -9.16     81.68 o 
 -11   5   4      123.58      114.84     46.17 o 
 -10   5   4       77.73       41.27     34.52 o 
  -9   5   4     1074.32      952.43     50.32 o 
  -8   5   4      849.70      839.17     30.70 o 
  -7   5   4        0.00        6.58     25.61 o 
  -6   5   4        2.48      -12.34     27.19 o 
  -5   5   4     1195.55     1135.88     32.76 o 
  -4   5   4     1433.38     1437.41     29.17 o 
  -3   5   4      315.66      341.78     23.49 o 
  -2   5   4      527.81      596.32     25.70 o 
  -1   5   4      667.12      712.49     25.57 o 
   0   5   4      443.64      461.26     32.46 o 
   1   5   4     4160.93     4337.16     36.43 o 
   2   5   4        9.68       11.12     18.89 o 
   3   5   4      670.99      653.41     56.51 o 
   4   5   4       85.12       85.55     16.43 o 
   5   5   4      717.09      788.74     38.91 o 
   6   5   4       38.45       35.16     36.00 o 
   7   5   4      688.22      630.82     41.74 o 
   8   5   4        1.12      -23.81     34.84 o 
   9   5   4      241.35      265.45     35.12 o 
  10   5   4        0.30       21.41     44.48 o 
  11   5   4        0.16      -43.06     43.06 o 
 -12   6   4        0.00      -76.14     76.14 o 
 -11   6   4        8.28       33.81     46.73 o 
 -10   6   4       62.89      126.58     45.96 o 
  -9   6   4       22.26       84.13     33.48 o 
  -8   6   4       35.38       41.05     33.58 o 
  -7   6   4       93.36       93.92     34.33 o 
  -6   6   4      345.75      344.84     32.54 o 
  -5   6   4       42.83       19.83     28.71 o 
  -4   6   4      143.43       97.20     33.72 o 
  -3   6   4        0.74      -24.47     24.47 o 
  -2   6   4      127.85      140.86     23.36 o 
  -1   6   4        0.05       -8.41     22.47 o 
   0   6   4     1192.73     1178.42     41.59 o 
   1   6   4        0.74        9.22     31.70 o 
   2   6   4      112.93      143.00     31.66 o 
   3   6   4        3.22       23.03     30.70 o 
   4   6   4      822.00      793.55     67.32 o 
   5   6   4       13.03        5.87     59.30 o 
   6   6   4       45.78        6.19     60.56 o 
   7   6   4       21.04       96.85     64.05 o 
   8   6   4       95.03      133.06     59.14 o 
   9   6   4       19.76       57.44     45.35 o 
  10   6   4        8.85       65.21     63.64 o 
  11   6   4        0.22       19.02     62.37 o 
 -11   7   4       39.90       61.47     79.45 o 
 -10   7   4       14.47       89.68     67.08 o 
  -9   7   4      221.27      321.54     52.79 o 
  -8   7   4      136.45      114.76     34.45 o 
  -7   7   4      504.11      547.45     43.46 o 
  -6   7   4      136.34      168.32     31.49 o 
  -5   7   4      318.26      301.61     41.69 o 
  -4   7   4       34.47      -45.48     45.48 o 
  -3   7   4      483.07      449.93     43.64 o 
  -2   7   4       54.80       35.27     36.49 o 
  -1   7   4      100.67       83.39     36.28 o 
   0   7   4        7.79        4.96     36.66 o 
   1   7   4      456.81      458.97     38.71 o 
   2   7   4      108.70      106.76     48.01 o 
   3   7   4      235.30      242.40     38.11 o 
   4   7   4       60.86       49.30     66.94 o 
   5   7   4      655.48      695.41     75.01 o 
   6   7   4       16.53       30.77     67.52 o 
   7   7   4       12.51        1.79     59.21 o 
   8   7   4        8.86       28.90     58.01 o 
   9   7   4      136.64      142.68     52.58 o 
  10   7   4        0.76       -7.73     53.14 o 
 -10   8   4       12.37        5.58     61.64 o 
  -9   8   4        3.45      -13.46     38.90 o 
  -8   8   4       13.24      139.68     52.69 o 
  -7   8   4       59.23      125.46     41.87 o 
  -6   8   4      387.97      363.70     68.65 o 
  -5   8   4        2.78       -1.76     57.36 o 
  -4   8   4      286.67      278.83     60.78 o 
  -3   8   4       12.96      -18.47     67.05 o 
  -2   8   4     2136.82     2083.68     57.86 o 
  -1   8   4      771.38      853.38     46.68 o 
   0   8   4     1144.09     1145.80     49.36 o 
   1   8   4       78.47       67.98     41.05 o 
   2   8   4      790.75      810.10     74.58 o 
   3   8   4       20.93       31.34     59.61 o 
   4   8   4       88.09       50.13     68.95 o 
   5   8   4        2.23      -11.08     66.26 o 
   6   8   4       19.43       89.44     73.22 o 
   7   8   4       53.41       -0.87     62.86 o 
   8   8   4        4.91       87.93     74.56 o 
   9   8   4        3.00       -9.39     49.86 o 
  -8   9   4       78.29      149.90     72.21 o 
  -7   9   4       17.30       63.66     64.02 o 
  -6   9   4       25.66       60.77     70.88 o 
  -5   9   4        8.50      -25.28     65.75 o 
  -4   9   4       58.91       76.70     62.76 o 
  -3   9   4      265.51      208.88     69.39 o 
  -2   9   4      445.05      444.30     47.11 o 
  -1   9   4       14.37      -21.83     40.94 o 
   0   9   4      330.01      341.61     42.94 o 
   1   9   4      654.92      715.87     46.76 o 
   2   9   4       50.21       73.57     36.75 o 
   3   9   4      136.07       93.96     73.59 o 
   4   9   4       59.17       17.15     75.26 o 
   5   9   4      230.83      282.22     83.31 o 
   6   9   4       50.14       47.75     78.66 o 
   7   9   4       16.74      -49.76     75.03 o 
   8   9   4       16.76       17.53     66.60 o 
  -7  10   4       24.72       91.46     74.10 o 
  -6  10   4       52.82      322.40     83.31 o 
  -5  10   4       66.74       20.29     76.65 o 
  -4  10   4       76.99      102.93     66.37 o 
  -3  10   4       25.64      -16.47     60.31 o 
  -2  10   4      141.91      131.35     58.94 o 
  -1  10   4      116.84      333.76    149.29 o 
   0  10   4       15.62       35.73     44.14 o 
   1  10   4        0.47       25.16     67.71 o 
   2  10   4      492.96      396.52     81.60 o 
   3  10   4       72.61      135.64     77.29 o 
   4  10   4       30.70       30.02     80.86 o 
   5  10   4       76.73      142.28     85.06 o 
   6  10   4       22.41      -33.24     89.53 o 
  -4  11   4       16.72       55.68     68.45 o 
  -3  11   4        1.18       42.98     61.65 o 
  -2  11   4       19.38       32.74     72.26 o 
  -1  11   4       31.05       50.52     47.08 o 
   0  11   4        5.72       71.91     49.23 o 
   1  11   4      157.71      205.76     45.64 o 
   2  11   4        0.47       63.41     72.06 o 
   3  11   4        9.15       74.01     74.67 o 
 -13   0   5        2.80       93.35     82.60 o 
 -11   0   5      392.28      399.37     47.94 o 
  -9   0   5      256.49      224.66     59.38 o 
  -7   0   5      578.80      605.71     47.63 o 
  -5   0   5      123.80      142.27     22.74 o 
  -3   0   5     3414.91     3675.40     84.04 o 
  -1   0   5    67225.73    66119.42    674.40 o 
   1   0   5    17417.19    17929.24    100.01 o 
   3   0   5     8952.40     8835.63    182.04 o 
   5   0   5     1268.83     1251.44     24.57 o 
   7   0   5        5.66       16.10     29.01 o 
   9   0   5        0.93      -13.47     46.28 o 
  11   0   5      308.12      328.00     78.51 o 
  13   0   5       80.65       16.46     87.27 o 
 -13   1   5      270.35      380.06     55.40 o 
 -12   1   5      124.55      120.16     37.56 o 
 -11   1   5        4.70       37.47     49.76 o 
 -10   1   5        0.84       31.16     34.91 o 
  -9   1   5      354.90      350.01     33.26 o 
  -8   1   5      613.94      680.99     32.24 o 
  -7   1   5      474.38      495.99     22.88 o 
  -6   1   5      805.83      788.26     19.58 o 
  -5   1   5        9.16       -0.19     18.32 o 
  -4   1   5     1117.18     1117.53     17.78 o 
  -3   1   5    15813.96    15632.70     93.46 o 
  -2   1   5     5566.31     5646.15     52.58 o 
  -1   1   5     1413.13     1426.80     90.52 o 
   0   1   5    11837.03    12282.39    151.95 o 
   1   1   5    23021.00    23877.39    453.88 o 
   2   1   5      331.44      338.83     13.52 o 
   3   1   5      156.05      167.75     15.46 o 
   4   1   5     1376.99     1419.15     17.57 o 
   5   1   5     3310.46     3173.81     27.93 o 
   6   1   5      221.26      216.28     14.99 o 
   7   1   5       64.60       55.15     19.68 o 
   8   1   5      974.92      886.40     29.48 o 
   9   1   5      108.95       47.27     28.91 o 
  10   1   5      162.14      166.99     49.67 o 
  11   1   5        4.12       27.93     45.02 o 
  12   1   5       19.34       45.50     54.62 o 
  13   1   5      100.01      125.77     59.40 o 
 -13   2   5        7.45      -43.46     51.97 o 
 -12   2   5      112.27      103.88     49.50 o 
 -11   2   5        2.26       -2.45     47.69 o 
 -10   2   5      256.75      276.98     47.15 o 
  -9   2   5      685.30      672.79     36.65 o 
  -8   2   5      175.87      153.52     28.18 o 
  -7   2   5      330.20      316.66     21.44 o 
  -6   2   5     3591.05     3368.11     29.08 o 
  -5   2   5     5970.46     6514.52     32.88 o 
  -4   2   5      640.43      684.31     17.40 o 
  -3   2   5     1113.52     1104.96     17.57 o 
  -2   2   5    12008.23    11483.32     38.87 o 
  -1   2   5      327.27      352.07     14.46 o 
   0   2   5     3622.91     3875.40     57.06 o 
   1   2   5      414.13      432.85     16.58 o 
   2   2   5      274.56      289.55     15.61 o 
   3   2   5      313.34      348.16     15.45 o 
   4   2   5       78.51       85.51     13.88 o 
   5   2   5      298.14      331.21     15.68 o 
   6   2   5     1103.11     1137.63     20.76 o 
   7   2   5       95.89       71.76     20.25 o 
   8   2   5      180.99      194.89     27.06 o 
   9   2   5      162.27      207.79     29.89 o 
  10   2   5      204.84      273.58     42.89 o 
  11   2   5       28.24       91.87     37.13 o 
  12   2   5      125.65      152.43    137.68 o 
 -13   3   5      223.86      296.42     63.09 o 
 -12   3   5       10.38       71.70     56.24 o 
 -11   3   5        5.98        2.78     47.52 o 
 -10   3   5       35.10       36.94     49.05 o 
  -9   3   5      162.91      202.24     42.76 o 
  -8   3   5       81.11       49.94     27.59 o 
  -7   3   5      971.23      926.83     25.33 o 
  -6   3   5      341.57      340.49     18.09 o 
  -5   3   5      962.39      963.40     19.71 o 
  -4   3   5        0.22       -1.98     11.54 o 
  -3   3   5      147.60      172.33     11.82 o 
  -2   3   5       87.12       73.96     16.86 o 
  -1   3   5     2965.43     2999.80     54.62 o 
   0   3   5     2658.79     2678.86     53.99 o 
   1   3   5     2410.04     2479.03     63.51 o 
   2   3   5      564.51      585.27     15.46 o 
   3   3   5     3346.94     3415.94     38.76 o 
   4   3   5     1033.59     1022.98     23.25 o 
   5   3   5     1689.09     1730.39     28.68 o 
   6   3   5      188.18      176.59     19.08 o 
   7   3   5      311.23      295.79     23.38 o 
   8   3   5       44.46       51.26     24.29 o 
   9   3   5        7.79       -1.69     30.42 o 
  10   3   5       57.36       68.15     48.69 o 
  11   3   5       15.23      -32.01     46.26 o 
  12   3   5       34.59       64.07     51.12 o 
 -13   4   5       46.51      158.97     57.60 o 
 -12   4   5      163.73      149.15     53.81 o 
 -11   4   5      133.16      235.74    128.61 o 
 -10   4   5       48.98       88.43     45.84 o 
  -9   4   5      107.11      171.00     43.07 o 
  -8   4   5       11.22       41.80     26.12 o 
  -7   4   5      135.77      123.84     23.77 o 
  -6   4   5        8.77       12.89     20.74 o 
  -5   4   5       39.04       63.94     18.98 o 
  -4   4   5      516.79      574.64     24.73 o 
  -3   4   5       90.98      103.61     17.23 o 
  -2   4   5      213.59      253.88     27.90 o 
  -1   4   5     1852.19     1910.28     53.62 o 
   0   4   5     2075.08     2325.49     59.51 o 
   1   4   5      295.26      308.47     42.07 o 
   2   4   5      830.30      779.95     19.68 o 
   3   4   5     1209.02     1280.05     30.75 o 
   4   4   5      504.37      439.13     19.89 o 
   5   4   5       13.69        8.67     19.36 o 
   6   4   5      771.58      725.90     26.05 o 
   7   4   5      172.16      182.99     29.68 o 
   8   4   5      115.04      127.23     25.58 o 
   9   4   5       12.34      -13.17     42.02 o 
  10   4   5        8.97       33.45     41.38 o 
  11   4   5      215.72      226.65     46.67 o 
  12   4   5        0.01       27.69     88.33 o 
 -12   5   5       54.78       31.41     75.61 o 
 -11   5   5      116.19      238.55     67.63 o 
 -10   5   5      393.28      489.50     78.36 o 
  -9   5   5      388.72      368.69     35.75 o 
  -8   5   5      396.76      370.74     35.77 o 
  -7   5   5        2.49       -6.58     32.10 o 
  -6   5   5      259.99      234.31     29.15 o 
  -5   5   5     1027.99      939.45     32.10 o 
  -4   5   5        4.31       -2.01     18.91 o 
  -3   5   5     1406.68     1386.96     32.42 o 
  -2   5   5      298.33      311.19     24.39 o 
  -1   5   5      400.36      448.04     33.39 o 
   0   5   5      812.73      879.02     52.05 o 
   1   5   5      336.16      381.61     24.58 o 
   2   5   5      618.18      636.16     28.89 o 
   3   5   5       16.92      -19.76     28.00 o 
   4   5   5      213.30      224.50     32.68 o 
   5   5   5      496.97      522.76     38.12 o 
   6   5   5       26.49       10.83     27.50 o 
   7   5   5      177.72      174.58     29.93 o 
   8   5   5        3.94      -28.67     31.85 o 
   9   5   5        9.76       24.59     31.88 o 
  10   5   5      308.27      341.28     79.63 o 
  11   5   5       16.27       12.70     73.80 o 
 -12   6   5       22.76       95.06     78.32 o 
 -11   6   5        8.07       88.04     75.75 o 
 -10   6   5      213.54      230.57     61.39 o 
  -9   6   5      184.41      217.05     33.42 o 
  -8   6   5      714.48      824.45     40.92 o 
  -7   6   5        0.00       35.39     30.96 o 
  -6   6   5     1906.50     1908.52     42.45 o 
  -5   6   5     1014.56     1038.20     34.31 o 
  -4   6   5     2540.37     2570.84     51.95 o 
  -3   6   5        0.10        0.09     24.83 o 
  -2   6   5      122.28      142.86     24.50 o 
  -1   6   5       24.29       19.93     23.42 o 
   0   6   5      210.56      240.10     34.19 o 
   1   6   5      786.56      760.20     39.35 o 
   2   6   5        1.58       -3.09     33.84 o 
   3   6   5      538.93      495.17     35.06 o 
   4   6   5       90.74       56.78     58.90 o 
   5   6   5       61.63       46.95     34.42 o 
   6   6   5       59.22      103.26     38.90 o 
   7   6   5      149.79      195.62     65.26 o 
   8   6   5      201.62      257.59     66.92 o 
   9   6   5      307.73      380.18     81.06 o 
  10   6   5      159.36      146.12     71.03 o 
  11   6   5       47.46      -29.59     66.12 o 
 -11   7   5        0.59       52.53     39.75 o 
 -10   7   5       13.14       57.83     34.25 o 
  -9   7   5      127.17       98.22     39.94 o 
  -8   7   5      128.86      109.89     36.28 o 
  -7   7   5        5.28       -3.00     33.26 o 
  -6   7   5        7.98       15.73     30.32 o 
  -5   7   5     1971.05     1957.75     53.57 o 
  -4   7   5      672.76      630.44     41.67 o 
  -3   7   5      786.29      762.90     41.04 o 
  -2   7   5     1349.93     1051.31     81.88 o 
  -1   7   5     2173.70     2148.28     52.88 o 
   0   7   5      247.21      269.69     37.73 o 
   1   7   5       35.47       61.08     35.85 o 
   2   7   5     1449.65     1459.95     47.87 o 
   3   7   5      639.67      652.46     41.12 o 
   4   7   5        2.75      -12.92     60.10 o 
   5   7   5      103.77       95.24     61.52 o 
   6   7   5      116.69      202.65     72.64 o 
   7   7   5      121.57       31.51     66.64 o 
   8   7   5       56.22      130.69     64.98 o 
   9   7   5       68.17       52.43     52.39 o 
  10   7   5       21.09       15.25     58.05 o 
 -10   8   5       29.84      122.48    151.47 o 
  -9   8   5      179.27      275.38     50.88 o 
  -8   8   5       19.71       69.25     47.37 o 
  -7   8   5        0.04      -56.79     56.79 o 
  -6   8   5        5.41        2.68     71.02 o 
  -5   8   5      395.45      456.32     72.29 o 
  -4   8   5       21.82      -20.52     64.32 o 
  -3   8   5      252.91      287.71     70.34 o 
  -2   8   5       12.32       16.16     39.19 o 
  -1   8   5      170.11      112.92     39.34 o 
   0   8   5      193.81      224.27     42.72 o 
   1   8   5     2762.35     2759.14     62.27 o 
   2   8   5      122.85      151.24     38.74 o 
   3   8   5       25.03       33.34     66.92 o 
   4   8   5       69.20       36.41     59.82 o 
   5   8   5      738.12      727.49     72.03 o 
   6   8   5       10.98       86.12     73.68 o 
   7   8   5       39.08       20.22     68.36 o 
   8   8   5       13.04       78.32     80.49 o 
   9   8   5        0.02      -53.27     57.63 o 
  -8   9   5       10.36       91.28     70.99 o 
  -7   9   5        2.38       87.85     76.69 o 
  -6   9   5        5.78      -69.07     69.07 o 
  -5   9   5       26.62       57.19     71.04 o 
  -4   9   5       20.48      -20.22     71.61 o 
  -3   9   5      190.84      221.20     61.82 o 
  -2   9   5       44.43       29.61     38.23 o 
  -1   9   5       65.48       22.03     43.69 o 
   0   9   5      151.91      124.01     42.25 o 
   1   9   5      231.69      281.12     44.20 o 
   2   9   5       52.01       82.31     42.63 o 
   3   9   5      745.18      777.72     80.78 o 
   4   9   5        1.83      -20.87     73.82 o 
   5   9   5       29.42      -34.24     76.53 o 
   6   9   5       27.47      122.38     84.03 o 
   7   9   5       36.86       47.17     67.65 o 
   8   9   5      111.36      229.03     89.69 o 
  -7  10   5        0.02       56.12     65.04 o 
  -6  10   5        0.86       64.15     61.43 o 
  -5  10   5       77.47       18.83     73.51 o 
  -4  10   5      446.35      444.50     78.68 o 
  -3  10   5        0.35       -1.83     74.77 o 
  -2  10   5       78.19       49.93     71.35 o 
  -1  10   5       53.18       28.81     46.78 o 
   0  10   5      148.49      126.73     46.09 o 
   1  10   5       34.75       18.14     43.03 o 
   2  10   5       17.60       21.91     74.48 o 
   3  10   5       16.41      -10.42     80.62 o 
   4  10   5       73.84       44.46     69.89 o 
   5  10   5      107.74      101.60     64.19 o 
   6  10   5       25.45      126.61     72.51 o 
  -4  11   5        3.82       59.51     70.91 o 
  -3  11   5       85.76      106.35     72.22 o 
  -2  11   5        8.78        6.45     61.82 o 
  -1  11   5      107.66       83.19     97.00 o 
   0  11   5        2.38       28.58     78.59 o 
   1  11   5       42.98        4.82     40.93 o 
   2  11   5      107.02      110.63     83.03 o 
   3  11   5       95.40      119.45     80.59 o 
 -12   0   6      216.71      272.69     58.29 o 
 -10   0   6       15.32       71.79     66.02 o 
  -8   0   6     2478.18     2396.66     70.95 o 
  -6   0   6     1464.37     1414.14     36.96 o 
  -4   0   6       12.73       32.74     25.68 o 
  -2   0   6    21100.99    21424.38    112.02 o 
   0   0   6    36455.51    35968.51    144.59 o 
   2   0   6    11950.98    12391.43     93.74 o 
   4   0   6     7175.18     6962.50     45.47 o 
   6   0   6      787.39      752.84     24.69 o 
   8   0   6     2675.41     2571.97     56.90 o 
  10   0   6       87.70       46.11     46.73 o 
  12   0   6      146.30      190.38     78.13 o 
 -13   1   6       40.49       46.72     62.99 o 
 -12   1   6       42.07       67.06     37.84 o 
 -11   1   6      219.13      231.02     36.68 o 
 -10   1   6      232.30      233.10     36.00 o 
  -9   1   6      107.90       54.97     31.00 o 
  -8   1   6       91.32       73.30     36.88 o 
  -7   1   6      123.32      147.00     21.21 o 
  -6   1   6      235.68      252.79     47.54 o 
  -5   1   6       16.77       -9.07     19.57 o 
  -4   1   6       64.54       61.61     15.32 o 
  -3   1   6     3581.62     3432.02     32.08 o 
  -2   1   6     1969.24     1956.86     26.42 o 
  -1   1   6     6856.69     7067.45    123.75 o 
   0   1   6     1941.06     1832.96     86.15 o 
   1   1   6      193.23      182.77     25.45 o 
   2   1   6      420.76      437.75     16.70 o 
   3   1   6      751.01      838.38     19.49 o 
   4   1   6      159.20      156.63     16.47 o 
   5   1   6      148.21      151.95     14.22 o 
   6   1   6        5.95       20.32     16.13 o 
   7   1   6       66.27       62.90     20.68 o 
   8   1   6        1.76       12.48     26.08 o 
   9   1   6       39.33       38.24     28.08 o 
  10   1   6      115.01      118.79     30.21 o 
  11   1   6       96.95       67.52     52.90 o 
  12   1   6        0.16       38.24     49.45 o 
 -13   2   6       21.29       -8.55     42.07 o 
 -12   2   6      103.47       89.43     47.07 o 
 -11   2   6        0.90      -20.18     44.43 o 
 -10   2   6       19.24       30.65     35.55 o 
  -9   2   6      362.05      355.30     32.61 o 
  -8   2   6       42.18       63.59     27.07 o 
  -7   2   6       16.98       31.85     19.66 o 
  -6   2   6        0.22       16.35     17.84 o 
  -5   2   6       60.49       63.80     15.26 o 
  -4   2   6      120.96      133.80     15.91 o 
  -3   2   6      976.30     1008.03     19.53 o 
  -2   2   6     3608.38     3735.34     50.91 o 
  -1   2   6       45.67       73.75     33.20 o 
   0   2   6      417.89      385.28     41.76 o 
   1   2   6     4137.03     4028.09     68.35 o 
   2   2   6       12.22        8.85     11.77 o 
   3   2   6      203.07      173.39     15.58 o 
   4   2   6     2120.61     2165.13     36.93 o 
   5   2   6      614.96      602.82     17.61 o 
   6   2   6        0.68      -15.13     17.30 o 
   7   2   6      454.11      493.01     25.07 o 
   8   2   6      149.13      162.83     27.94 o 
   9   2   6        5.39       13.72     28.18 o 
  10   2   6       11.97       38.84     30.33 o 
  11   2   6       37.42       21.38     36.47 o 
  12   2   6        2.64      -13.57     50.30 o 
 -13   3   6       23.98       22.79     66.93 o 
 -12   3   6        0.22      -49.56     49.56 o 
 -11   3   6       81.65       56.78     45.50 o 
 -10   3   6      691.03      656.18     59.97 o 
  -9   3   6      171.08      168.64     42.35 o 
  -8   3   6      641.55      587.90     25.79 o 
  -7   3   6       41.17       31.18     20.17 o 
  -6   3   6      965.67      994.07     29.16 o 
  -5   3   6     2259.12     2247.31     46.03 o 
  -4   3   6      693.72      651.10     15.09 o 
  -3   3   6      502.98      548.83     13.22 o 
  -2   3   6        1.34       11.41     11.85 o 
  -1   3   6     6121.45     5630.63    109.43 o 
   0   3   6     2064.11     2162.11     54.26 o 
   1   3   6       76.40       64.72     17.31 o 
   2   3   6      965.31      960.96     32.27 o 
   3   3   6      210.27      208.34     21.59 o 
   4   3   6      138.94      147.64     19.24 o 
   5   3   6       15.53        4.47     16.97 o 
   6   3   6     1279.88     1244.35     29.35 o 
   7   3   6      267.48      281.37     24.40 o 
   8   3   6      137.30      121.87     24.36 o 
   9   3   6       46.94       -8.55     30.40 o 
  10   3   6       24.93       11.46     47.36 o 
  11   3   6       84.69       91.01     48.97 o 
  12   3   6       55.48      -48.78     49.75 o 
 -13   4   6        2.26      122.08     84.86 o 
 -12   4   6      104.12      123.57     47.65 o 
 -11   4   6      124.34      100.15     49.61 o 
 -10   4   6      141.68      128.41     44.31 o 
  -9   4   6      478.04      441.06     43.44 o 
  -8   4   6      583.03      575.40     33.37 o 
  -7   4   6     1395.23     1390.89     30.93 o 
  -6   4   6      130.03      121.09     20.69 o 
  -5   4   6     2168.32     2213.16     28.79 o 
  -4   4   6      823.64      791.79     24.74 o 
  -3   4   6     3536.12     3660.41     34.58 o 
  -2   4   6      462.51      522.99     19.37 o 
  -1   4   6       23.49       27.25     38.00 o 
   0   4   6       23.09       86.39     47.56 o 
   1   4   6      203.92      264.07     48.42 o 
   2   4   6        4.58        3.20     11.98 o 
   3   4   6      336.10      321.14     20.21 o 
   4   4   6      968.29      940.41     23.53 o 
   5   4   6       31.61       37.29     20.87 o 
   6   4   6      856.64      823.35     30.67 o 
   7   4   6      205.77      225.23     27.43 o 
   8   4   6      580.56      623.32     28.90 o 
   9   4   6       17.26       -7.73     46.19 o 
  10   4   6       11.04      -18.34     43.10 o 
  11   4   6       91.96       60.98     44.21 o 
  12   4   6       31.05       44.03     46.03 o 
 -12   5   6       10.95       17.45     67.46 o 
 -11   5   6       30.95       65.53     76.59 o 
 -10   5   6        5.73       61.24     66.42 o 
  -9   5   6       49.40       21.96     39.86 o 
  -8   5   6        1.25      -20.00     32.34 o 
  -7   5   6     1800.21     1713.40     41.71 o 
  -6   5   6        7.31        4.80     28.49 o 
  -5   5   6        0.97        3.73     25.60 o 
  -4   5   6        4.98      -14.32     19.50 o 
  -3   5   6     3979.12     3914.13     34.47 o 
  -2   5   6      470.82      507.09     27.38 o 
  -1   5   6      281.80      295.66     46.03 o 
   0   5   6     1745.69     1791.05     62.47 o 
   1   5   6      404.40      433.31     49.55 o 
   2   5   6      161.61      130.86     26.81 o 
   3   5   6        0.77        3.26     28.21 o 
   4   5   6     1223.70     1229.30     41.81 o 
   5   5   6       52.89       74.43     37.69 o 
   6   5   6       54.03       80.12     37.77 o 
   7   5   6       18.01       39.05     44.07 o 
   8   5   6       87.18      100.40     38.07 o 
   9   5   6      244.21      171.79     56.52 o 
  10   5   6        1.60       28.70     77.73 o 
  11   5   6        0.08       41.61     81.37 o 
 -11   6   6       12.97      -35.57     71.18 o 
 -10   6   6        6.81        2.04     68.82 o 
  -9   6   6        0.30       -1.64     38.37 o 
  -8   6   6      335.43      400.57     44.17 o 
  -7   6   6       44.70       29.69     30.12 o 
  -6   6   6      439.55      397.73     33.46 o 
  -5   6   6        2.64      -19.69     27.69 o 
  -4   6   6       40.31       16.80     25.50 o 
  -3   6   6        1.75       -0.24     25.54 o 
  -2   6   6     1262.29     1314.44     33.22 o 
  -1   6   6      783.27      794.05     39.94 o 
   0   6   6      201.65      196.27     34.40 o 
   1   6   6        0.56       14.05     34.74 o 
   2   6   6      221.47      226.81     59.04 o 
   3   6   6       24.61       30.16     54.37 o 
   4   6   6      167.76       68.35     63.17 o 
   5   6   6      940.66      899.29     44.21 o 
   6   6   6      255.29      291.88     38.25 o 
   7   6   6      283.11      288.26     43.00 o 
   8   6   6      135.13      197.37     70.18 o 
   9   6   6      103.77      112.89     47.91 o 
  10   6   6       48.18       19.33     78.88 o 
 -11   7   6        0.26      -78.48     78.48 o 
 -10   7   6       34.25       10.35     34.38 o 
  -9   7   6        2.50        1.14     31.69 o 
  -8   7   6       20.42        2.62     43.21 o 
  -7   7   6        0.03       -5.20     58.00 o 
  -6   7   6      106.92      113.35     41.59 o 
  -5   7   6      698.57      691.36     97.70 o 
  -4   7   6      639.87      659.01     42.73 o 
  -3   7   6      115.95      111.16     28.96 o 
  -2   7   6       53.21       45.64     27.14 o 
  -1   7   6      878.62      834.65     57.14 o 
   0   7   6      209.49      203.09     39.30 o 
   1   7   6      206.83      262.44     61.40 o 
   2   7   6      418.09      454.04     41.61 o 
   3   7   6       55.74       43.84     34.58 o 
   4   7   6       46.34       49.07     70.45 o 
   5   7   6       18.31       31.09     70.53 o 
   6   7   6        3.39       78.05     67.34 o 
   7   7   6      244.42      289.24     72.49 o 
   8   7   6       11.27       61.60     67.67 o 
   9   7   6       67.16       25.01     51.77 o 
  10   7   6        4.62       52.49     53.70 o 
 -10   8   6      119.37      349.18     87.59 o 
  -9   8   6       12.61      127.18     70.77 o 
  -8   8   6       72.66       89.75     42.81 o 
  -7   8   6      155.12      267.87    136.36 o 
  -6   8   6      360.17      459.15     69.64 o 
  -5   8   6       18.65       12.40     71.94 o 
  -4   8   6      107.87      103.18     69.72 o 
  -3   8   6      114.24       61.03     66.81 o 
  -2   8   6      315.94      306.59     42.72 o 
  -1   8   6      796.89      760.72     46.36 o 
   0   8   6      428.16      469.05     44.14 o 
   1   8   6     1271.48     1186.83     50.96 o 
   2   8   6       56.27      109.82     38.36 o 
   3   8   6      106.17      151.69     74.24 o 
   4   8   6      276.14      272.67     68.80 o 
   5   8   6       63.53       17.70     62.39 o 
   6   8   6      356.62      416.36     78.62 o 
   7   8   6       65.08       70.54     74.95 o 
   8   8   6       44.79      -79.36     81.60 o 
   9   8   6        9.98       41.30     56.34 o 
  -8   9   6      117.73      237.60     82.55 o 
  -7   9   6      283.52      318.22     63.66 o 
  -6   9   6       53.75      140.46     68.55 o 
  -5   9   6      261.64      228.57     70.56 o 
  -4   9   6        0.33      -10.51     58.67 o 
  -3   9   6      254.16      290.99     73.92 o 
  -2   9   6       83.65       69.38     65.45 o 
  -1   9   6      649.09      598.14     45.92 o 
   0   9   6       91.99       91.04     41.43 o 
   1   9   6      378.30      316.54     44.68 o 
   2   9   6      177.21      131.78     38.28 o 
   3   9   6      311.69      300.73     74.06 o 
   4   9   6      313.80      465.84     79.62 o 
   5   9   6       10.14      -21.16     71.28 o 
   6   9   6        7.03       15.76     80.17 o 
   7   9   6        9.87      116.82     84.23 o 
  -6  10   6       10.36      -75.31     75.31 o 
  -5  10   6        7.17       36.55     61.11 o 
  -4  10   6       24.77      -22.13     76.64 o 
  -3  10   6        1.27      -22.60     62.77 o 
  -2  10   6        0.07       13.01     60.53 o 
  -1  10   6       85.50       59.48     47.41 o 
   0  10   6      484.36      430.92     49.92 o 
   1  10   6      256.65      165.78     48.74 o 
   2  10   6       35.75       36.27     67.61 o 
   3  10   6      351.70      393.16     84.75 o 
   4  10   6       29.77       17.66     69.45 o 
   5  10   6       38.51       -4.94     82.15 o 
  -3  11   6       95.40       28.26     78.77 o 
  -2  11   6       32.20       77.35     76.02 o 
  -1  11   6      182.10      191.98     44.74 o 
   0  11   6        0.08        2.53     47.11 o 
   1  11   6        4.88      -30.82     46.42 o 
   2  11   6        7.14      -53.27     72.32 o 
 -13   0   7      235.27      417.44    133.89 o 
 -11   0   7      349.83      371.67     69.48 o 
  -9   0   7      839.63      892.83     65.16 o 
  -7   0   7      184.80      226.14     44.31 o 
  -5   0   7      193.11      123.40     28.28 o 
  -3   0   7     1489.63     1602.92     25.69 o 
  -1   0   7     3065.75     3070.28     56.53 o 
   1   0   7     1050.02     1056.71     49.79 o 
   3   0   7     1668.42     1709.27     53.07 o 
   5   0   7     4129.25     4221.05     42.95 o 
   7   0   7       40.25       18.99     30.05 o 
   9   0   7       87.08      144.18     57.03 o 
  11   0   7       52.61       71.72     75.06 o 
 -13   1   7        2.68       37.22     50.48 o 
 -12   1   7       59.21      -43.83     46.53 o 
 -11   1   7      645.59      694.93     42.83 o 
 -10   1   7       40.66       50.11     35.55 o 
  -9   1   7       98.45       98.92     38.50 o 
  -8   1   7      241.12      293.51     35.64 o 
  -7   1   7     1448.90     1472.36     43.78 o 
  -6   1   7       71.80       91.46     24.86 o 
  -5   1   7     2678.61     2828.31     35.62 o 
  -4   1   7     1730.37     1626.79     21.73 o 
  -3   1   7      375.32      356.63     20.90 o 
  -2   1   7      239.48      278.68     20.19 o 
  -1   1   7      733.52      798.72     41.39 o 
   0   1   7     1489.46     1530.61     35.08 o 
   1   1   7     2613.14     2777.80     52.06 o 
   2   1   7        6.83      -26.50     26.50 o 
   3   1   7        0.06       27.58     18.84 o 
   4   1   7     2612.54     2633.11     28.77 o 
   5   1   7     2452.72     2480.57     29.01 o 
   6   1   7      378.98      398.52     17.55 o 
   7   1   7      734.03      715.68     24.21 o 
   8   1   7       17.53       39.50     26.72 o 
   9   1   7      124.64      134.23     28.96 o 
  10   1   7        6.64       14.56     30.51 o 
  11   1   7      240.06      265.94     54.34 o 
  12   1   7      169.78      200.10     76.83 o 
 -13   2   7        0.47       20.13    111.13 o 
 -12   2   7      354.92      447.95     55.40 o 
 -11   2   7       13.86       63.35     33.29 o 
 -10   2   7        2.48       31.77     34.89 o 
  -9   2   7       34.67       47.21     31.79 o 
  -8   2   7      202.70      150.07     29.11 o 
  -7   2   7      664.70      625.24     28.18 o 
  -6   2   7       12.84       34.25     23.00 o 
  -5   2   7     1713.18     1782.69     22.40 o 
  -4   2   7      889.63      853.68     19.91 o 
  -3   2   7     1971.42     2061.28     23.27 o 
  -2   2   7       86.96       94.21     19.71 o 
  -1   2   7     2760.86     2792.00     58.41 o 
   0   2   7     1720.54     1624.64     52.12 o 
   1   2   7      387.39      502.70     39.76 o 
   2   2   7     2576.69     2488.30     88.33 o 
   3   2   7      493.37      498.45     19.76 o 
   4   2   7       13.61       10.31     15.18 o 
   5   2   7      557.64      571.51     18.24 o 
   6   2   7      862.68      821.17     22.79 o 
   7   2   7      437.08      430.09     25.08 o 
   8   2   7       78.18       92.08     28.47 o 
   9   2   7       33.66       27.38     31.74 o 
  10   2   7      270.52      233.09     35.86 o 
  11   2   7       72.28        2.61     57.00 o 
  12   2   7       81.98      274.70     80.44 o 
 -13   3   7       24.40        8.85     49.13 o 
 -12   3   7        2.59      -10.31     52.04 o 
 -11   3   7      598.22      585.99     60.42 o 
 -10   3   7       34.41       10.61     42.37 o 
  -9   3   7        1.21      -11.97     41.10 o 
  -8   3   7        9.51       13.75     28.17 o 
  -7   3   7      564.07      572.54     34.39 o 
  -6   3   7      795.30      833.77     25.65 o 
  -5   3   7      712.94      724.52     16.90 o 
  -4   3   7     1004.15     1020.61     17.11 o 
  -3   3   7       69.34       85.31     11.49 o 
  -2   3   7      651.32      610.45     21.27 o 
  -1   3   7     1252.99     1240.07     17.31 o 
   0   3   7      191.53      140.57     39.00 o 
   1   3   7      308.91      307.94     43.00 o 
   2   3   7      377.83      368.59     42.08 o 
   3   3   7       56.70       73.38     24.77 o 
   4   3   7      942.07      911.19     36.75 o 
   5   3   7      101.73      133.81     22.17 o 
   6   3   7      285.05      268.23     25.17 o 
   7   3   7      532.38      544.68     27.00 o 
   8   3   7      184.99      198.82     27.10 o 
   9   3   7        8.72        0.08     32.07 o 
  10   3   7      225.50      235.09     37.77 o 
  11   3   7      112.41      121.36     88.64 o 
  12   3   7       24.69      -14.10     51.76 o 
 -13   4   7       59.09      -82.70     82.70 o 
 -12   4   7       43.08       12.39     71.73 o 
 -11   4   7        0.77      -66.81     66.81 o 
 -10   4   7      403.81      409.23     73.46 o 
  -9   4   7       78.27       56.63     63.90 o 
  -8   4   7        6.26        9.06     38.58 o 
  -7   4   7      259.04      238.00     39.11 o 
  -6   4   7      607.51      642.78     37.51 o 
  -5   4   7       67.48       81.57     24.61 o 
  -4   4   7      148.48      163.22     20.81 o 
  -3   4   7      621.03      584.77     28.22 o 
  -2   4   7      379.42      368.98     28.96 o 
  -1   4   7      242.21      162.53     48.94 o 
   0   4   7     2323.94     2363.41     66.25 o 
   1   4   7      919.87     1004.19     54.64 o 
   2   4   7        0.13       17.22     50.76 o 
   3   4   7        1.13       20.08     32.19 o 
   4   4   7       36.61       39.45     23.18 o 
   5   4   7      114.74      129.55     22.44 o 
   6   4   7      199.21      182.20     25.06 o 
   7   4   7      301.24      308.88     27.86 o 
   8   4   7        0.42      -24.71     24.71 o 
   9   4   7      237.26      204.96     33.60 o 
  10   4   7       59.95       87.56     52.14 o 
  11   4   7       43.00      -35.19     41.59 o 
 -12   5   7       11.51      -18.14     73.34 o 
 -11   5   7       11.63      -67.06     67.06 o 
 -10   5   7       11.82      -23.49     69.69 o 
  -9   5   7      163.79      121.38     40.02 o 
  -8   5   7        2.33      -22.98     38.08 o 
  -7   5   7      387.96      356.89     36.31 o 
  -6   5   7      638.85      585.41     30.98 o 
  -5   5   7     1100.09     1055.86     32.32 o 
  -4   5   7      119.93      119.99     20.62 o 
  -3   5   7      695.12      613.59     42.49 o 
  -2   5   7      444.48      538.58     68.14 o 
  -1   5   7       58.59       73.54     44.11 o 
   0   5   7       11.87       25.30     48.79 o 
   1   5   7      792.54      782.18     58.40 o 
   2   5   7      130.36      119.55     51.17 o 
   3   5   7       23.86       28.33     30.35 o 
   4   5   7      687.57      730.65     39.93 o 
   5   5   7     4523.51     4477.63    106.30 o 
   6   5   7      236.27      167.41     42.00 o 
   7   5   7        0.49        3.20     38.66 o 
   8   5   7        0.21       19.40     45.72 o 
   9   5   7      853.82      899.77     66.54 o 
  10   5   7        1.11      -74.31     74.31 o 
  11   5   7       42.69       80.63     76.67 o 
 -11   6   7       16.12       48.53     79.57 o 
 -10   6   7       13.95        7.23     57.75 o 
  -9   6   7      242.30      219.79     39.46 o 
  -8   6   7        0.01      -29.45     32.18 o 
  -7   6   7      259.39      225.68     30.72 o 
  -6   6   7      124.36       80.22     67.48 o 
  -5   6   7     1683.11     1581.35     51.28 o 
  -4   6   7      399.42      371.17     44.31 o 
  -3   6   7      488.31      501.22     31.02 o 
  -2   6   7      888.31      875.38     33.15 o 
  -1   6   7      227.19      223.16     37.00 o 
   0   6   7     1042.71     1029.00     62.68 o 
   1   6   7        0.55      -35.24     51.90 o 
   2   6   7       76.21       86.92     60.61 o 
   3   6   7      718.70      622.12     66.54 o 
   4   6   7      616.00      558.65     39.20 o 
   5   6   7      246.14      192.27     69.90 o 
   6   6   7      184.26      122.29     58.49 o 
   7   6   7        3.12        9.09     45.68 o 
   8   6   7      121.68      194.95     47.59 o 
   9   6   7       17.25      -30.25     54.43 o 
  10   6   7        1.46        2.55     76.25 o 
 -11   7   7       44.62      269.85     84.59 o 
 -10   7   7      218.37      300.47     69.98 o 
  -9   7   7      305.49      370.57     79.69 o 
  -8   7   7      255.70      346.16     44.84 o 
  -7   7   7      167.07      240.79     41.69 o 
  -6   7   7        3.14      -39.96     39.96 o 
  -5   7   7     1303.73     1311.06     58.31 o 
  -4   7   7      328.69      344.99     39.73 o 
  -3   7   7      443.30      455.19     32.06 o 
  -2   7   7      250.89      294.11     31.15 o 
  -1   7   7       49.69       49.06     28.10 o 
   0   7   7       15.37       12.88     37.16 o 
   1   7   7        5.69       11.69     41.67 o 
   2   7   7      497.68      564.46     41.13 o 
   3   7   7      475.80      489.41     42.03 o 
   4   7   7      948.30      929.56     72.67 o 
   5   7   7       39.72        5.21     66.37 o 
   6   7   7        8.01       60.67     59.65 o 
   7   7   7      286.39      460.62     80.11 o 
   8   7   7       37.45      -48.28     65.16 o 
   9   7   7        0.68       17.66     43.94 o 
  -9   8   7        9.99      -49.93     49.93 o 
  -8   8   7       40.72        9.84     44.40 o 
  -7   8   7       30.44       43.79     41.16 o 
  -6   8   7        7.69       30.58     58.66 o 
  -5   8   7      101.89       79.54     60.39 o 
  -4   8   7      347.66      412.94     65.74 o 
  -3   8   7       93.60       72.39     57.59 o 
  -2   8   7       88.21      116.56     41.30 o 
  -1   8   7       19.76       16.16     39.51 o 
   0   8   7      156.79      183.86     40.38 o 
   1   8   7      452.08      504.29     45.77 o 
   2   8   7       28.12       62.96     38.68 o 
   3   8   7      292.88      266.43     70.00 o 
   4   8   7       22.21      109.79     72.90 o 
   5   8   7      285.68      268.55     69.87 o 
   6   8   7       38.27       38.50     73.32 o 
   7   8   7       36.39      221.70     84.32 o 
   8   8   7       10.16      -66.61     75.53 o 
  -8   9   7        7.36      -60.65     70.78 o 
  -7   9   7       13.07       42.32     73.12 o 
  -6   9   7       20.67        4.27     78.24 o 
  -5   9   7       61.70      -46.33     76.07 o 
  -4   9   7      366.15      388.72     77.82 o 
  -3   9   7      122.81      171.73     61.11 o 
  -2   9   7       29.81       17.82     40.05 o 
  -1   9   7        0.02       -9.92     45.45 o 
   0   9   7      191.94      227.22     44.27 o 
   1   9   7      116.36       94.22     45.05 o 
   2   9   7       83.42       74.07     55.36 o 
   3   9   7       46.16       92.77     70.76 o 
   4   9   7       27.14       76.86     74.02 o 
   5   9   7      197.94      214.75     64.96 o 
   6   9   7       45.04      -29.10     66.76 o 
   7   9   7        3.16        3.65     87.61 o 
  -6  10   7        0.26       16.55     79.67 o 
  -5  10   7        0.52      -52.33     70.27 o 
  -4  10   7       12.89      -38.06     75.67 o 
  -3  10   7       18.22      -14.26     63.63 o 
  -2  10   7      260.56      225.54     73.47 o 
  -1  10   7       42.80       51.33     45.02 o 
   0  10   7       62.46      119.60     48.78 o 
   1  10   7       42.18       63.19     44.59 o 
   2  10   7      231.38      225.18     66.23 o 
   3  10   7      150.39      214.37     75.62 o 
   4  10   7      489.28      560.26     90.86 o 
   5  10   7        5.02      -21.65     85.08 o 
  -3  11   7       69.80       25.18     81.55 o 
  -2  11   7        8.45      -53.36     78.86 o 
  -1  11   7       82.60       46.46     40.83 o 
   0  11   7      101.68       57.19     51.87 o 
   1  11   7       32.42       27.18     65.35 o 
   2  11   7       18.47       -6.72     70.80 o 
 -12   0   8      138.13      101.85     58.06 o 
 -10   0   8      342.33      238.60     59.03 o 
  -8   0   8     2485.97     2633.25     78.30 o 
  -6   0   8     1273.88     1310.18     56.97 o 
  -4   0   8     2163.19     2136.30     38.13 o 
  -2   0   8    15970.02    16016.28    113.27 o 
   0   0   8     1433.44     1455.26     54.08 o 
   2   0   8     1525.42     1527.19     55.59 o 
   4   0   8     2746.47     2754.76     41.28 o 
   6   0   8       23.10       23.94     22.62 o 
   8   0   8      107.49      116.15     32.57 o 
  10   0   8      351.58      336.43     53.34 o 
  12   0   8        1.72      181.01     88.78 o 
 -13   1   8       21.44      101.14     44.33 o 
 -12   1   8        0.05       57.73     40.06 o 
 -11   1   8       80.91       59.45     35.52 o 
 -10   1   8       77.84      110.71     42.95 o 
  -9   1   8     1282.20     1332.24     58.60 o 
  -8   1   8      115.07      158.05     36.92 o 
  -7   1   8      207.50      234.34     38.18 o 
  -6   1   8      886.15      915.80     29.25 o 
  -5   1   8     1552.44     1654.81     79.02 o 
  -4   1   8        1.45      -15.16     17.83 o 
  -3   1   8      434.93      467.54     21.24 o 
  -2   1   8      176.01      156.42     18.19 o 
  -1   1   8    17131.84    17121.44     84.76 o 
   0   1   8     5431.38     5853.94     55.90 o 
   1   1   8      421.76      485.30     31.33 o 
   2   1   8       83.63       60.03     31.10 o 
   3   1   8     6369.65     6339.29     96.23 o 
   4   1   8     2288.12     2350.07     31.67 o 
   5   1   8     1018.37     1023.58     20.82 o 
   6   1   8       45.86       49.97     16.25 o 
   7   1   8      190.51      197.82     24.68 o 
   8   1   8      819.36      800.75     49.76 o 
   9   1   8       15.00        6.83     29.88 o 
  10   1   8       22.87        9.27     29.24 o 
  11   1   8       23.53       47.10     41.22 o 
  12   1   8       10.22       10.14     77.70 o 
 -13   2   8       83.48      127.09    128.47 o 
 -12   2   8       50.70      -49.68     49.68 o 
 -11   2   8      165.45      224.83     51.88 o 
 -10   2   8      156.93      148.47     35.35 o 
  -9   2   8        6.17       20.01     30.62 o 
  -8   2   8        2.89       -0.46     34.74 o 
  -7   2   8       27.00       44.84     29.99 o 
  -6   2   8      187.46      188.85     25.23 o 
  -5   2   8      730.66      713.50     21.30 o 
  -4   2   8      500.42      484.39     19.64 o 
  -3   2   8      127.32      106.06     20.53 o 
  -2   2   8     2874.10     3120.54     60.61 o 
  -1   2   8     1443.77     1471.00     49.24 o 
   0   2   8      511.61      530.01     45.75 o 
   1   2   8      879.78      958.53     67.17 o 
   2   2   8     3337.23     3436.58     95.57 o 
   3   2   8     1711.28     1652.14     38.44 o 
   4   2   8      417.31      411.89     18.50 o 
   5   2   8       36.18       48.91     19.74 o 
   6   2   8      195.41      175.17     25.96 o 
   7   2   8      357.06      418.56     26.87 o 
   8   2   8       11.46       36.96     30.76 o 
   9   2   8      119.33      111.75     30.42 o 
  10   2   8        7.49       55.41     32.92 o 
  11   2   8       26.12       73.62     34.26 o 
  12   2   8        2.84      -60.55     78.48 o 
 -13   3   8       37.11       73.55    103.00 o 
 -12   3   8       54.21       40.44     46.23 o 
 -11   3   8       47.01       95.70     75.92 o 
 -10   3   8       23.75       62.84     40.99 o 
  -9   3   8      158.54      168.46     40.07 o 
  -8   3   8     1060.54     1027.10     34.45 o 
  -7   3   8       23.65       25.69     25.01 o 
  -6   3   8      104.95       54.36     19.06 o 
  -5   3   8       18.07       20.40     14.52 o 
  -4   3   8     4444.73     4384.29     30.60 o 
  -3   3   8     1182.60     1210.30     19.98 o 
  -2   3   8      961.11      963.56     22.72 o 
  -1   3   8      289.14      249.75     49.17 o 
   0   3   8     1239.03     1197.34     59.12 o 
   1   3   8        1.54       10.93     48.22 o 
   2   3   8      787.03      737.19     51.34 o 
   3   3   8     1510.22     1563.52     34.62 o 
   4   3   8        0.07        3.80     23.05 o 
   5   3   8       83.47       64.46     21.75 o 
   6   3   8      413.91      453.36     26.45 o 
   7   3   8      612.17      697.61     31.24 o 
   8   3   8        9.53       38.07     25.54 o 
   9   3   8       60.82       65.94     31.65 o 
  10   3   8        3.77        0.34     30.90 o 
  11   3   8       43.19       85.02     44.99 o 
 -12   4   8       25.37      114.39     79.08 o 
 -11   4   8       42.87      123.29     62.32 o 
 -10   4   8       54.75       87.49     61.86 o 
  -9   4   8      417.11      438.64     75.76 o 
  -8   4   8     1785.02     1659.52     63.32 o 
  -7   4   8      280.36      255.66     37.62 o 
  -6   4   8      170.44      181.54     37.62 o 
  -5   4   8     1230.01     1210.45     49.75 o 
  -4   4   8     2257.23     2235.43     58.81 o 
  -3   4   8     1176.56     1164.86     25.45 o 
  -2   4   8     1060.67     1062.99     23.85 o 
  -1   4   8      675.43      567.77     48.88 o 
   0   4   8      709.07      731.20     49.73 o 
   1   4   8       14.28       48.29     51.29 o 
   2   4   8       81.69       71.57     52.06 o 
   3   4   8        2.45       22.55     53.78 o 
   4   4   8       36.20       68.77     35.56 o 
   5   4   8        7.33        2.93     25.84 o 
   6   4   8      131.49      119.81     31.43 o 
   7   4   8       94.04      148.59     32.15 o 
   8   4   8       62.33       31.02     30.60 o 
   9   4   8        6.92       54.05     62.11 o 
  10   4   8       25.88       62.66     53.20 o 
  11   4   8       36.36      -71.68     74.05 o 
 -12   5   8       72.56      271.97     84.01 o 
 -11   5   8       35.75      108.31     62.73 o 
 -10   5   8        9.94       71.99     60.89 o 
  -9   5   8      414.30      500.12     43.05 o 
  -8   5   8        2.22      -19.74     42.95 o 
  -7   5   8       59.42       72.38     40.91 o 
  -6   5   8        8.49        5.72     31.22 o 
  -5   5   8       54.67       34.73     37.33 o 
  -4   5   8       73.87       52.74     30.33 o 
  -3   5   8      120.28      167.64     33.62 o 
  -2   5   8      568.44      585.83     48.50 o 
  -1   5   8      213.89      250.99     50.21 o 
   0   5   8      167.60      166.73     51.36 o 
   1   5   8      676.35      598.98     59.58 o 
   2   5   8        1.04      -12.52     52.73 o 
   3   5   8     1112.36     1086.95     48.69 o 
   4   5   8       79.84       82.20     34.78 o 
   5   5   8     1569.53     1555.84     52.03 o 
   6   5   8      170.91      117.05     40.10 o 
   7   5   8        1.88      -32.60     62.58 o 
   8   5   8      213.04      149.89     42.23 o 
   9   5   8       89.57      113.78     61.11 o 
  10   5   8       96.25       89.74     65.79 o 
  11   5   8        0.18      -77.52     77.52 o 
 -11   6   8       29.15      106.90     80.49 o 
 -10   6   8       15.66       82.68     74.48 o 
  -9   6   8       24.22       21.25     54.01 o 
  -8   6   8      105.56       98.69     60.96 o 
  -7   6   8      135.97       66.59     41.22 o 
  -6   6   8      692.43      658.71     46.86 o 
  -5   6   8       10.20      -24.91     54.61 o 
  -4   6   8      603.65      628.38     43.90 o 
  -3   6   8      146.65      149.95     29.34 o 
  -2   6   8     2260.18     2320.15     53.63 o 
  -1   6   8       12.89       33.38     50.46 o 
   0   6   8     1176.86     1270.49     70.22 o 
   1   6   8      571.26      549.01     64.45 o 
   2   6   8      801.79      802.12     68.97 o 
   3   6   8        1.59      -36.80     62.75 o 
   4   6   8       14.78      -27.77     36.83 o 
   5   6   8      120.30       70.16     38.64 o 
   6   6   8        1.65      -24.20     68.23 o 
   7   6   8        9.09      -37.69     37.69 o 
   8   6   8       85.92       80.54     63.66 o 
   9   6   8       21.47      -17.51     50.84 o 
  10   6   8       10.01      103.38     69.11 o 
 -10   7   8        3.40      -38.80     51.94 o 
  -9   7   8       30.30       -6.87     44.62 o 
  -8   7   8       56.65       55.50     46.95 o 
  -7   7   8       84.11      123.25     67.63 o 
  -6   7   8        0.03      -38.02     44.82 o 
  -5   7   8      234.99      250.79     44.44 o 
  -4   7   8       36.81       39.57     39.25 o 
  -3   7   8      596.47      565.94     33.44 o 
  -2   7   8      237.58      278.14     30.88 o 
  -1   7   8        9.04      -24.16     39.54 o 
   0   7   8      108.41       85.30     39.61 o 
   1   7   8     1012.81     1017.49     47.59 o 
   2   7   8        1.89       74.86     64.16 o 
   3   7   8      146.90      197.36     67.82 o 
   4   7   8       38.98      125.17     69.74 o 
   5   7   8        9.01       -3.27     62.08 o 
   6   7   8        0.96      -36.33     61.99 o 
   7   7   8      254.74      349.78     83.28 o 
   8   7   8        2.09      -25.64     64.87 o 
   9   7   8        1.31      102.89     55.79 o 
  -9   8   8        0.39       33.53     50.66 o 
  -8   8   8       38.22       88.55     48.58 o 
  -7   8   8       25.01      -48.60     48.60 o 
  -6   8   8      162.21      218.07     41.06 o 
  -5   8   8      366.99      396.31     48.75 o 
  -4   8   8      203.32      204.08     71.48 o 
  -3   8   8       17.16       60.89     68.24 o 
  -2   8   8       67.26       66.36     40.31 o 
  -1   8   8       50.81       84.58     41.38 o 
   0   8   8       87.88      113.45     42.58 o 
   1   8   8      255.40      244.54     43.96 o 
   2   8   8       51.72       32.16     39.21 o 
   3   8   8        0.68       19.55     62.07 o 
   4   8   8       27.39       60.88     74.99 o 
   5   8   8       58.74      151.00     71.88 o 
   6   8   8        3.81      -15.56     69.20 o 
   7   8   8       67.00       -5.20     86.02 o 
   8   8   8       17.42      101.36     73.44 o 
  -8   9   8        4.87       46.16     63.57 o 
  -7   9   8        9.10      -25.33     78.50 o 
  -6   9   8        0.72      -75.65     75.65 o 
  -5   9   8      165.18      232.58     76.23 o 
  -4   9   8      199.62      145.55     75.82 o 
  -3   9   8        4.31       38.57     68.26 o 
  -2   9   8       34.83       -2.96     42.29 o 
  -1   9   8      190.02      190.75     47.68 o 
   0   9   8      295.22      300.44     50.40 o 
   1   9   8       54.80      146.78     40.89 o 
   2   9   8       30.07       69.24     41.86 o 
   3   9   8        9.34       -9.16     72.67 o 
   4   9   8       92.32      131.98     71.16 o 
   5   9   8       43.80      108.58     73.23 o 
   6   9   8      120.33      179.44     82.51 o 
  -6  10   8       17.19      -84.45     84.45 o 
  -5  10   8        1.80       50.36     75.59 o 
  -4  10   8       34.09      -19.52     68.76 o 
  -3  10   8        1.22       49.30     74.43 o 
  -2  10   8       81.78      111.72     75.19 o 
  -1  10   8       21.34       -1.67     49.01 o 
   0  10   8       66.21      103.12     45.60 o 
   1  10   8       82.01       71.18     45.27 o 
   2  10   8       47.22       40.53     67.27 o 
   3  10   8      107.68       67.62     64.78 o 
   4  10   8        6.03       52.93     85.14 o 
   5  10   8      128.93      210.68     68.48 o 
  -2  11   8       14.26       10.99     80.43 o 
  -1  11   8       12.93      -13.95     63.61 o 
   0  11   8       33.13        6.15    114.22 o 
   1  11   8       74.96      101.08     80.95 o 
 -13   0   9       49.77      162.84    109.67 o 
 -11   0   9      672.40      775.03     75.11 o 
  -9   0   9      250.02      269.77     61.29 o 
  -7   0   9        0.60       -0.23     45.77 o 
  -5   0   9       12.64       17.70     31.02 o 
  -3   0   9     5940.30     5985.46     79.86 o 
  -1   0   9       88.77       73.91     37.60 o 
   1   0   9      314.71      313.77     42.77 o 
   3   0   9       16.25      -34.33     44.93 o 
   5   0   9       39.60       53.69     28.49 o 
   7   0   9        0.17       -7.73     40.11 o 
   9   0   9        0.84        9.14     33.35 o 
  11   0   9      120.17      168.82     56.16 o 
 -13   1   9       54.27      -20.72     37.82 o 
 -12   1   9      230.12      213.39     39.62 o 
 -11   1   9       42.90       42.35     44.24 o 
 -10   1   9       35.43       70.23     54.84 o 
  -9   1   9       33.58       71.20     41.86 o 
  -8   1   9       50.41       20.57     35.92 o 
  -7   1   9      207.24      192.99     43.47 o 
  -6   1   9      106.12      127.63     37.01 o 
  -5   1   9       13.18        2.55     18.87 o 
  -4   1   9      154.01      165.05     19.32 o 
  -3   1   9     5232.81     5050.32     79.15 o 
  -2   1   9      560.37      542.99     22.25 o 
  -1   1   9      480.72      506.48     34.23 o 
   0   1   9     1356.05     1420.97     40.87 o 
   1   1   9     4049.24     4148.13    129.92 o 
   2   1   9     1952.51     1948.50     43.80 o 
   3   1   9       49.33       50.80     19.30 o 
   4   1   9      444.14      413.32     23.31 o 
   5   1   9       26.77       24.04     20.73 o 
   6   1   9     1041.96     1075.04     21.59 o 
   7   1   9       71.85       74.21     21.69 o 
   8   1   9        1.79       21.09     28.88 o 
   9   1   9      108.08      117.58     30.27 o 
  10   1   9       56.70       21.73     30.99 o 
  11   1   9        0.82       24.33     43.30 o 
  12   1   9        0.82      108.36     79.15 o 
 -13   2   9        2.25       23.73     88.97 o 
 -12   2   9       10.80       99.51     46.02 o 
 -11   2   9       51.60       20.46     39.88 o 
 -10   2   9     1317.47     1283.90     42.09 o 
  -9   2   9      218.08      202.18     32.57 o 
  -8   2   9        4.23        9.78     34.66 o 
  -7   2   9        0.56       34.32     32.47 o 
  -6   2   9     3347.94     3150.48     40.76 o 
  -5   2   9       37.88       35.31     25.14 o 
  -4   2   9      424.91      420.78     23.40 o 
  -3   2   9      145.64      152.92     39.15 o 
  -2   2   9     1777.05     1776.34     55.75 o 
  -1   2   9     2295.54     2358.62     63.09 o 
   0   2   9       32.38       72.87     39.01 o 
   1   2   9      629.57      660.15     55.19 o 
   2   2   9      856.32      901.47     38.05 o 
   3   2   9     2569.38     2594.04     47.01 o 
   4   2   9     1228.28     1251.65     40.59 o 
   5   2   9     1179.34     1114.67     28.03 o 
   6   2   9      149.55      134.75     26.04 o 
   7   2   9      289.55      308.34     27.19 o 
   8   2   9      800.27      785.88     34.40 o 
   9   2   9      369.53      395.38     32.29 o 
  10   2   9       10.44       14.24     40.27 o 
  11   2   9       51.63       21.24     52.99 o 
 -13   3   9       21.49      -69.81     69.81 o 
 -12   3   9        8.78      -66.72     66.72 o 
 -11   3   9      280.39      210.56     66.88 o 
 -10   3   9       38.89       31.75     41.24 o 
  -9   3   9      356.60      392.18     44.37 o 
  -8   3   9       39.45       38.86     38.05 o 
  -7   3   9      470.89      406.72     34.71 o 
  -6   3   9      269.76      269.43     21.03 o 
  -5   3   9     1504.93     1486.55     24.39 o 
  -4   3   9        4.33       -5.71     16.31 o 
  -3   3   9      450.27      454.46     18.69 o 
  -2   3   9      107.15       98.69     42.64 o 
  -1   3   9      683.66      726.14     52.11 o 
   0   3   9      179.71      230.02     51.10 o 
   1   3   9     1485.71     1545.31     62.77 o 
   2   3   9     2244.12     2228.38     70.08 o 
   3   3   9      292.69      280.10     54.85 o 
   4   3   9        8.07        9.74     28.62 o 
   5   3   9      520.05      533.11     31.44 o 
   6   3   9      804.15      774.10     30.04 o 
   7   3   9      654.86      655.99     32.43 o 
   8   3   9       67.80       63.39     27.28 o 
   9   3   9      222.39      207.21     32.77 o 
  10   3   9      123.37      173.30     32.87 o 
  11   3   9       37.92       41.37     48.41 o 
 -12   4   9        7.20      -71.78     78.84 o 
 -11   4   9       11.83      -16.05     68.96 o 
 -10   4   9      237.93      187.58     73.87 o 
  -9   4   9        0.83       32.15     65.28 o 
  -8   4   9        8.85       36.63     42.08 o 
  -7   4   9        5.30       19.59     36.92 o 
  -6   4   9       18.18       -9.23     60.20 o 
  -5   4   9     1115.63     1157.27     62.78 o 
  -4   4   9      170.29      171.91     37.96 o 
  -3   4   9       28.17       37.75     31.24 o 
  -2   4   9     1288.02     1246.64     53.62 o 
  -1   4   9     1098.80     1011.67     57.26 o 
   0   4   9      255.61      293.30     49.24 o 
   1   4   9      416.34      335.13     55.39 o 
   2   4   9      147.02      152.39     56.51 o 
   3   4   9      210.14      181.21     54.08 o 
   4   4   9      693.87      749.67     42.29 o 
   5   4   9       19.15       41.73     29.66 o 
   6   4   9       37.24       32.57     33.61 o 
   7   4   9        1.49        2.01     32.62 o 
   8   4   9        1.26      -30.72     30.72 o 
   9   4   9       58.44       56.09     75.66 o 
  10   4   9      202.46      203.20     62.91 o 
  11   4   9       44.72       72.64     75.61 o 
 -11   5   9        5.79      -63.95     66.15 o 
 -10   5   9        0.01      -19.32     64.04 o 
  -9   5   9      508.61      611.96     47.06 o 
  -8   5   9       28.75       24.67     38.99 o 
  -7   5   9      162.02      183.66     46.02 o 
  -6   5   9      269.28      253.69     41.68 o 
  -5   5   9      147.09      128.26     40.73 o 
  -4   5   9       52.68       57.76     32.64 o 
  -3   5   9     2330.31     2321.45     48.68 o 
  -2   5   9      361.75      445.32     51.25 o 
  -1   5   9     1360.82     1243.45     61.89 o 
   0   5   9       22.59       35.62     52.40 o 
   1   5   9     1265.64     1251.12     68.07 o 
   2   5   9      134.94      100.35     60.48 o 
   3   5   9     2390.25     2399.99     52.78 o 
   4   5   9       94.47      109.04     38.65 o 
   5   5   9      134.63      118.52     39.72 o 
   6   5   9       31.69       53.79     46.81 o 
   7   5   9      191.13      256.07     48.00 o 
   8   5   9       30.55       29.71     42.88 o 
   9   5   9      180.23      260.25     63.39 o 
  10   5   9        0.54       29.36    110.60 o 
 -11   6   9        4.03      -74.75     74.75 o 
 -10   6   9       42.90      -25.23     73.35 o 
  -9   6   9       51.88       65.30     46.66 o 
  -8   6   9      231.20      267.27     41.78 o 
  -7   6   9        3.87       -6.89     44.63 o 
  -6   6   9      235.44      239.62     42.48 o 
  -5   6   9       95.84      111.28     41.37 o 
  -4   6   9     1243.40     1287.81     49.62 o 
  -3   6   9       92.08       82.29     36.45 o 
  -2   6   9      141.58      155.82     50.98 o 
  -1   6   9      206.94      183.78     50.96 o 
   0   6   9      116.87       86.48     60.48 o 
   1   6   9      378.21      340.51     65.91 o 
   2   6   9      253.65      260.67     61.50 o 
   3   6   9        5.53      -17.56     63.36 o 
   4   6   9      866.98      811.45     42.71 o 
   5   6   9      551.18      520.78     54.51 o 
   6   6   9      283.39      320.43     44.78 o 
   7   6   9        3.88        9.34     40.01 o 
   8   6   9      192.84      166.50     49.25 o 
   9   6   9      335.82      395.32     45.14 o 
  10   6   9      185.46      422.24     84.98 o 
 -10   7   9       19.37       -2.62     52.56 o 
  -9   7   9      109.92       86.37     72.82 o 
  -8   7   9       44.96        7.45     42.45 o 
  -7   7   9      114.92      116.20     40.75 o 
  -6   7   9      146.29      142.14     42.04 o 
  -5   7   9      234.85      234.84     44.82 o 
  -4   7   9       69.93       27.30     42.64 o 
  -3   7   9      278.24      282.51     36.68 o 
  -2   7   9      332.04      348.29     35.26 o 
  -1   7   9      187.47      212.54     42.83 o 
   0   7   9       13.33       20.28     64.58 o 
   1   7   9       73.88      125.74     71.07 o 
   2   7   9      321.36      279.57     64.10 o 
   3   7   9       18.32       49.44     63.35 o 
   4   7   9      222.89      186.53     78.36 o 
   5   7   9       25.15       45.38     63.02 o 
   6   7   9        1.98       -6.02     62.62 o 
   7   7   9       36.87      -24.04     78.22 o 
   8   7   9      167.93      262.30     82.48 o 
   9   7   9        5.35      -85.66     85.66 o 
  -9   8   9        0.06       55.65     72.13 o 
  -8   8   9       11.05       76.29    113.71 o 
  -7   8   9      221.38      131.13     59.99 o 
  -6   8   9       53.36       27.35     72.20 o 
  -5   8   9       49.95       19.53     41.34 o 
  -4   8   9       28.07       41.34     40.36 o 
  -3   8   9        5.90       34.60     65.48 o 
  -2   8   9      106.90      129.82     45.17 o 
  -1   8   9       93.27       87.82     42.45 o 
   0   8   9      469.00      503.96     45.28 o 
   1   8   9       17.34       49.77     44.55 o 
   2   8   9       13.72       31.64     40.37 o 
   3   8   9       61.33       18.98     61.14 o 
   4   8   9      232.86      162.85     77.42 o 
   5   8   9       10.98       49.62     69.32 o 
   6   8   9        5.60      -11.83     65.54 o 
   7   8   9       10.68      -36.57     77.54 o 
   8   8   9        1.22       79.87     92.23 o 
  -8   9   9       89.44       53.30     60.58 o 
  -7   9   9        0.07      -49.87     82.16 o 
  -6   9   9      233.44      401.78     79.08 o 
  -5   9   9       19.67      -35.30     67.15 o 
  -4   9   9       63.87       76.59     74.28 o 
  -3   9   9       13.92      -13.87     71.20 o 
  -2   9   9       54.38       43.41     44.80 o 
  -1   9   9      335.09      413.72     46.29 o 
   0   9   9        5.34        7.34     46.40 o 
   1   9   9       14.49        7.28     43.83 o 
   2   9   9        5.91      -17.28     42.09 o 
   3   9   9      533.16      455.67     84.52 o 
   4   9   9       35.84       44.18     65.58 o 
   5   9   9        5.35        9.13     90.03 o 
   6   9   9        0.00       68.41     96.42 o 
  -5  10   9       42.67       14.18     74.48 o 
  -4  10   9      305.06      458.82     75.86 o 
  -3  10   9       19.34      -62.66     73.63 o 
  -2  10   9        4.79       -3.57     75.35 o 
  -1  10   9       15.22       75.20     53.04 o 
   0  10   9       10.98       31.54     46.31 o 
   1  10   9      149.90       59.99     45.60 o 
   2  10   9       11.05      -82.41     82.41 o 
   3  10   9        0.67      -77.07     82.55 o 
   4  10   9       17.31      -42.08     68.33 o 
 -12   0  10      238.25      344.67     72.18 o 
 -10   0  10        5.66       98.09     60.66 o 
  -8   0  10     1417.50     1562.30     70.64 o 
  -6   0  10      765.83      729.43     55.31 o 
  -4   0  10       12.91       32.83     23.09 o 
  -2   0  10       17.35       26.05     47.81 o 
   0   0  10    16108.76    15595.62    131.55 o 
   2   0  10      235.47      198.55     44.69 o 
   4   0  10     2353.56     2312.21     67.36 o 
   6   0  10       54.36       41.73     27.88 o 
   8   0  10       16.14       -1.10     42.44 o 
  10   0  10        1.48       14.60     66.35 o 
 -13   1  10      192.74      264.11     51.96 o 
 -12   1  10      114.70      160.20     62.99 o 
 -11   1  10       87.91       68.10     80.99 o 
 -10   1  10       88.38       83.47     42.60 o 
  -9   1  10       37.13       50.32     39.38 o 
  -8   1  10      251.45      165.44     49.29 o 
  -7   1  10      740.88      760.66     40.10 o 
  -6   1  10        0.80       -7.35     32.03 o 
  -5   1  10      172.14      149.79     20.75 o 
  -4   1  10      825.98      797.87     22.40 o 
  -3   1  10      635.69      560.36     26.28 o 
  -2   1  10       26.02       29.80     19.26 o 
  -1   1  10     7431.81     7317.79    113.71 o 
   0   1  10     2626.18     2679.13     61.15 o 
   1   1  10        1.09      -32.75     32.75 o 
   2   1  10       65.33       85.27     33.08 o 
   3   1  10     2598.05     2367.62     72.22 o 
   4   1  10     1657.52     1688.63     44.09 o 
   5   1  10       17.37       -0.79     32.25 o 
   6   1  10      278.07      282.99     22.97 o 
   7   1  10      190.50      159.16     29.97 o 
   8   1  10       27.78       43.26     31.06 o 
   9   1  10        7.71       -1.37     34.71 o 
  10   1  10       27.53       64.77     33.42 o 
  11   1  10      144.41      219.56     44.21 o 
 -13   2  10       83.57       53.72     48.34 o 
 -12   2  10        4.33      -28.61     44.75 o 
 -11   2  10       35.38       53.35     41.32 o 
 -10   2  10       72.48       54.38     38.75 o 
  -9   2  10      488.38      531.40     43.24 o 
  -8   2  10      117.60      131.78     36.25 o 
  -7   2  10      183.60      186.89     34.22 o 
  -6   2  10       22.52       22.17     31.33 o 
  -5   2  10        0.70       -4.12     22.42 o 
  -4   2  10      570.37      602.15     25.90 o 
  -3   2  10     1447.44     1430.16     54.96 o 
  -2   2  10     1245.76     1252.16     55.79 o 
  -1   2  10        1.92        1.22     12.05 o 
   0   2  10       35.57       39.17     13.84 o 
   1   2  10        1.34       12.96     33.15 o 
   2   2  10      138.07      137.03     35.53 o 
   3   2  10       34.80       36.40     33.75 o 
   4   2  10        4.45       34.17     33.23 o 
   5   2  10      416.46      398.47     30.45 o 
   6   2  10        2.46        9.08     26.89 o 
   7   2  10      380.79      386.21     27.34 o 
   8   2  10       62.88       56.56     29.39 o 
   9   2  10       31.42       73.94     32.81 o 
  10   2  10        5.88       59.55     34.94 o 
  11   2  10       57.82      152.55     34.64 o 
 -13   3  10        5.61       61.60     64.23 o 
 -12   3  10       41.34      270.43     73.40 o 
 -11   3  10       34.46      152.71     65.41 o 
 -10   3  10      380.09      437.47     74.19 o 
  -9   3  10      299.54      242.16     65.06 o 
  -8   3  10       37.96       62.97     36.53 o 
  -7   3  10       79.12      -34.61     62.41 o 
  -6   3  10        3.66       25.72     31.72 o 
  -5   3  10     2626.10     2589.41     30.48 o 
  -4   3  10      987.39      977.65     22.22 o 
  -3   3  10      997.47      992.08     30.04 o 
  -2   3  10       11.51      -11.67     46.53 o 
  -1   3  10      986.30      978.96     55.91 o 
   0   3  10      150.08      191.45     46.44 o 
   1   3  10       31.90       47.28     49.42 o 
   2   3  10      103.87      121.73     57.72 o 
   3   3  10      107.03       71.94     53.57 o 
   4   3  10      499.62      596.88     65.06 o 
   5   3  10       75.37       73.62     30.50 o 
   6   3  10       66.44       59.99     32.03 o 
   7   3  10      108.04      154.75     45.04 o 
   8   3  10       37.10        0.90     28.36 o 
   9   3  10       78.67       81.62     38.14 o 
  10   3  10        1.63      -20.59     50.23 o 
  11   3  10       17.92       -8.67     59.22 o 
 -12   4  10      138.86      318.64     79.42 o 
 -11   4  10       33.68       97.40     75.20 o 
 -10   4  10       92.09       67.56     72.64 o 
  -9   4  10       56.10       35.05     59.26 o 
  -8   4  10      467.48      489.53     44.84 o 
  -7   4  10       45.89       57.39     37.57 o 
  -6   4  10       14.66      -19.17     56.90 o 
  -5   4  10      184.18       94.41     56.42 o 
  -4   4  10       61.83       54.59     31.97 o 
  -3   4  10      515.94      536.88     50.09 o 
  -2   4  10       29.42       30.62     45.52 o 
  -1   4  10      112.19      118.07     49.23 o 
   0   4  10     2178.79     2082.99     68.76 o 
   1   4  10      202.89      156.77     53.29 o 
   2   4  10      438.34      483.50     60.27 o 
   3   4  10      931.06      889.72     67.00 o 
   4   4  10      343.40      362.89     40.72 o 
   5   4  10      105.51      126.91     40.76 o 
   6   4  10      209.63      191.35     32.80 o 
   7   4  10      429.06      423.45     39.01 o 
   8   4  10      239.66      293.23     33.15 o 
   9   4  10       10.55       56.85     49.72 o 
  10   4  10      117.71      240.92     53.32 o 
 -12   5  10       51.86      270.35     77.49 o 
 -11   5  10      183.69      274.40     70.74 o 
 -10   5  10        0.38       18.58     67.98 o 
  -9   5  10        7.19       -0.99     43.25 o 
  -8   5  10      155.65      136.93     41.36 o 
  -7   5  10     2031.47     2061.64     58.42 o 
  -6   5  10       29.49       32.45     43.23 o 
  -5   5  10       23.42      -39.66     58.77 o 
  -4   5  10     1804.87     1803.06     46.41 o 
  -3   5  10     1356.46     1413.06     66.78 o 
  -2   5  10       12.87       56.07     47.75 o 
  -1   5  10     1387.80     1415.31     66.94 o 
   0   5  10     1406.50     1336.65     69.41 o 
   1   5  10        0.58       22.22     51.62 o 
   2   5  10       13.07       23.88     59.20 o 
   3   5  10        5.98        6.48     59.79 o 
   4   5  10        1.92       55.34     36.76 o 
   5   5  10       99.44      138.12     41.07 o 
   6   5  10      253.66      250.60     47.13 o 
   7   5  10       44.00        6.86     45.83 o 
   8   5  10       41.36       22.57     90.86 o 
   9   5  10       11.58      -41.97     41.97 o 
  10   5  10        2.57       -2.07     72.65 o 
 -11   6  10       26.56      256.77     82.39 o 
 -10   6  10       31.40      197.55     79.29 o 
  -9   6  10        3.77       16.22     44.66 o 
  -8   6  10        2.11      -25.44     51.81 o 
  -7   6  10       20.89       84.80     39.24 o 
  -6   6  10      430.08      418.35     45.38 o 
  -5   6  10       11.37       16.41     45.37 o 
  -4   6  10       93.70      131.16     57.87 o 
  -3   6  10       22.48       57.60     37.74 o 
  -2   6  10      222.05      206.58     51.66 o 
  -1   6  10       37.55       30.48     55.69 o 
   0   6  10      269.17      282.14     57.07 o 
   1   6  10       23.09       -3.59     56.29 o 
   2   6  10      537.81      534.14     72.70 o 
   3   6  10       16.28        8.87     61.91 o 
   4   6  10       37.13       66.28     63.53 o 
   5   6  10       28.99       12.90     44.26 o 
   6   6  10      221.72      166.20     42.00 o 
   7   6  10      119.93       65.39     86.82 o 
   8   6  10      117.35       46.38     47.34 o 
   9   6  10       23.90       28.86     48.65 o 
 -10   7  10       29.63       71.48     53.95 o 
  -9   7  10       92.60      139.20     50.00 o 
  -8   7  10       46.28       68.60     46.71 o 
  -7   7  10        7.11      -27.22     44.80 o 
  -6   7  10      198.10      158.88     42.31 o 
  -5   7  10      598.69      687.45     79.97 o 
  -4   7  10      159.35      150.63     48.28 o 
  -3   7  10      117.06      162.04     32.86 o 
  -2   7  10      580.50      634.19     37.13 o 
  -1   7  10        2.26       23.73     60.52 o 
   0   7  10       60.38      137.89     62.47 o 
   1   7  10      524.68      600.21     70.83 o 
   2   7  10      344.56      363.70     75.19 o 
   3   7  10      391.48      391.03     75.90 o 
   4   7  10        6.08      -12.08     77.61 o 
   5   7  10       76.72      108.12     66.83 o 
   6   7  10      103.61      105.97     66.70 o 
   7   7  10       54.00       -6.85     67.13 o 
   8   7  10       28.89       65.95     88.20 o 
  -9   8  10       31.39      -46.28     46.28 o 
  -8   8  10        1.17      -23.89     59.73 o 
  -7   8  10        1.18       13.67     82.41 o 
  -6   8  10       65.67       44.78     48.12 o 
  -5   8  10       11.99        2.13     43.51 o 
  -4   8  10      369.32      321.21     51.12 o 
  -3   8  10      101.44       95.20     86.51 o 
  -2   8  10      267.45      300.08     48.01 o 
  -1   8  10       19.45       30.53     40.62 o 
   0   8  10      172.01      154.31     46.67 o 
   1   8  10       74.52       35.67     42.59 o 
   2   8  10      578.51      605.39     49.94 o 
   3   8  10      274.75      264.15     68.41 o 
   4   8  10       10.92      -51.92     77.50 o 
   5   8  10       53.67        6.59     69.44 o 
   6   8  10       40.36       72.78     80.55 o 
   7   8  10      134.55      187.35     77.13 o 
  -7   9  10        5.19       54.51     84.83 o 
  -6   9  10        0.00      -51.75     76.79 o 
  -5   9  10        8.87       -1.63     67.24 o 
  -4   9  10       48.15       18.35     73.27 o 
  -3   9  10       50.17      110.40     74.37 o 
  -2   9  10       32.67       -0.06     43.81 o 
  -1   9  10       18.70       31.20     41.62 o 
   0   9  10      188.99      161.00     65.91 o 
   1   9  10       15.24       -8.21     44.87 o 
   2   9  10      231.24      194.67     70.73 o 
   3   9  10       23.83       51.78     83.44 o 
   4   9  10        0.86      -63.97     80.65 o 
   5   9  10        5.42      -87.91     87.91 o 
   6   9  10      161.67      114.19     79.08 o 
  -5  10  10      138.65      153.59     67.01 o 
  -4  10  10       26.40      -16.52     79.48 o 
  -3  10  10       11.56       28.02     69.19 o 
  -2  10  10      192.65      302.70     78.68 o 
  -1  10  10      214.57      211.25     53.71 o 
   0  10  10       28.57       62.44     45.60 o 
   1  10  10        0.22      -24.34     48.22 o 
   2  10  10       28.39      -58.47     90.13 o 
   3  10  10        6.63       16.21     87.72 o 
 -13   0  11        1.52      -53.96     53.96 o 
 -11   0  11       35.57      -11.54     50.76 o 
  -9   0  11       21.04       30.61     59.72 o 
  -7   0  11       67.05       37.22     52.29 o 
  -5   0  11     2205.83     1995.74     42.55 o 
  -3   0  11     2957.92     2834.32     70.06 o 
  -1   0  11        0.65        0.26     46.73 o 
   1   0  11     3272.39     3348.01     76.86 o 
   3   0  11        9.26        8.63     45.87 o 
   5   0  11       57.92       47.26     30.58 o 
   7   0  11      130.31      109.04     62.37 o 
   9   0  11        0.50       30.61     73.76 o 
 -13   1  11       18.34      -40.21     40.21 o 
 -12   1  11        1.26       -7.66     52.50 o 
 -11   1  11      226.31      330.91     55.25 o 
 -10   1  11      206.57      283.50     60.48 o 
  -9   1  11       88.73       36.03     38.59 o 
  -8   1  11        0.05      -16.90     37.45 o 
  -7   1  11       15.54       28.80     33.69 o 
  -6   1  11      126.77       63.16     33.65 o 
  -5   1  11       67.44       64.14     20.38 o 
  -4   1  11     1653.76     1728.87     32.36 o 
  -3   1  11      830.82      818.03     47.21 o 
  -2   1  11      967.17      973.31     25.35 o 
  -1   1  11        5.38        0.04     33.88 o 
   0   1  11      480.66      493.14     37.24 o 
   1   1  11     1760.24     1675.46     57.29 o 
   2   1  11       36.76       37.23     47.48 o 
   3   1  11     2385.59     2396.39     50.59 o 
   4   1  11       19.40       41.08     36.43 o 
   5   1  11      320.09      288.49     36.28 o 
   6   1  11      209.52      222.85     25.17 o 
   7   1  11      412.61      416.20     29.48 o 
   8   1  11        1.61       22.86     34.37 o 
   9   1  11      106.16      123.38     35.16 o 
  10   1  11       13.34      -48.56     48.56 o 
  11   1  11       55.54      -47.24     47.24 o 
 -13   2  11        3.48       74.45     70.87 o 
 -12   2  11       81.06      109.77     46.92 o 
 -11   2  11       15.73      -30.14     43.02 o 
 -10   2  11        5.98        6.39     43.19 o 
  -9   2  11       95.13       49.78     51.59 o 
  -8   2  11      527.42      588.16     49.41 o 
  -7   2  11      358.27      381.21     38.32 o 
  -6   2  11       29.84       22.38     31.78 o 
  -5   2  11     1118.01     1139.12     30.56 o 
  -4   2  11     3558.97     3521.60     42.69 o 
  -3   2  11       32.08       23.61     45.11 o 
  -2   2  11     1883.55     1850.58     29.45 o 
  -1   2  11        0.39        7.37     51.33 o 
   0   2  11     3351.50     3624.86    303.98 o 
   1   2  11        8.78       -3.10     34.47 o 
   2   2  11     4313.09     4288.01     62.46 o 
   3   2  11       27.81       17.12     35.14 o 
   4   2  11       29.79       35.81     34.65 o 
   5   2  11      131.22      124.76     35.95 o 
   6   2  11      383.58      400.16     37.93 o 
   7   2  11       94.95       81.58     30.10 o 
   8   2  11       50.79       16.52     35.84 o 
   9   2  11        1.25      -12.09     29.83 o 
  10   2  11       56.63       10.32     33.28 o 
  11   2  11        3.64       -7.59     35.78 o 
 -12   3  11       15.93      -34.32     72.52 o 
 -11   3  11      100.46       40.95     65.29 o 
 -10   3  11       33.80       49.01     69.99 o 
  -9   3  11      700.88      745.59     71.21 o 
  -8   3  11      178.36       45.61     63.03 o 
  -7   3  11       12.29      -16.02     63.25 o 
  -6   3  11      749.71      735.45     64.52 o 
  -5   3  11     1241.64     1227.32     41.18 o 
  -4   3  11      303.65      303.17     25.26 o 
  -3   3  11        1.95      -14.39     45.22 o 
  -2   3  11     2511.79     2373.33     71.06 o 
  -1   3  11      859.77      807.77     56.22 o 
   0   3  11        8.60       -0.15     49.28 o 
   1   3  11       13.22       37.07     51.73 o 
   2   3  11     1475.89     1523.34     71.33 o 
   3   3  11     1058.59     1090.92     66.82 o 
   4   3  11       30.16       14.56     38.69 o 
   5   3  11       34.98       29.94     32.52 o 
   6   3  11       19.50       33.22     34.93 o 
   7   3  11       87.51      116.31     34.35 o 
   8   3  11      276.83      294.70     32.75 o 
   9   3  11       15.20       14.58     47.44 o 
  10   3  11      127.66      177.13     46.85 o 
 -12   4  11        1.23      -34.09     62.06 o 
 -11   4  11        0.01        5.14     66.80 o 
 -10   4  11        1.76      110.72     75.37 o 
  -9   4  11        2.55      -33.41     56.91 o 
  -8   4  11      119.15      105.58     39.68 o 
  -7   4  11        7.71       -4.78     67.39 o 
  -6   4  11      404.80      346.54     63.07 o 
  -5   4  11       18.47       -7.74     54.50 o 
  -4   4  11       67.38       79.53     37.37 o 
  -3   4  11      548.83      490.00     51.84 o 
  -2   4  11      293.29      278.99     52.97 o 
  -1   4  11        1.30        7.79     52.25 o 
   0   4  11        9.80       87.70     56.24 o 
   1   4  11       38.24       32.76     57.58 o 
   2   4  11        7.00       38.86     62.77 o 
   3   4  11      975.69      893.51     68.14 o 
   4   4  11      333.67      373.54     61.93 o 
   5   4  11      229.30      253.12     64.35 o 
   6   4  11      151.10      158.02     32.30 o 
   7   4  11      320.73      320.57     36.75 o 
   8   4  11       64.28      113.16     32.96 o 
   9   4  11       27.58      -43.44     43.44 o 
  10   4  11        6.96      -44.89    105.32 o 
 -11   5  11       79.83      173.62     65.56 o 
 -10   5  11        0.53      -27.39     64.10 o 
  -9   5  11       15.93       11.95     43.36 o 
  -8   5  11        5.56      -40.36     43.27 o 
  -7   5  11      768.49      797.72     52.20 o 
  -6   5  11       82.26       -8.42     63.56 o 
  -5   5  11      465.53      389.05     66.79 o 
  -4   5  11     1191.22     1196.88     45.99 o 
  -3   5  11      300.45      332.07     37.11 o 
  -2   5  11      130.79      199.83     56.91 o 
  -1   5  11      719.61      741.23     63.01 o 
   0   5  11     1673.27     1641.41     73.71 o 
   1   5  11      135.75      132.04     63.90 o 
   2   5  11       11.23       73.89     66.39 o 
   3   5  11      941.17      940.91     77.20 o 
   4   5  11       60.56       61.66     40.36 o 
   5   5  11      281.69      303.04     69.70 o 
   6   5  11        2.65       21.51     42.87 o 
   7   5  11        0.02       41.75     64.46 o 
   8   5  11       59.27       95.76     44.98 o 
   9   5  11      125.34      128.30     43.78 o 
 -11   6  11       50.86      -41.63     78.58 o 
 -10   6  11       42.88      -25.58     75.62 o 
  -9   6  11       43.15       -3.78     42.55 o 
  -8   6  11       66.86       13.43     41.99 o 
  -7   6  11      167.65      187.84     42.98 o 
  -6   6  11      615.37      579.27     49.28 o 
  -5   6  11      204.76      166.04     46.97 o 
  -4   6  11     1619.92     1509.46     74.43 o 
  -3   6  11       98.60       84.66     39.39 o 
  -2   6  11      470.57      486.66     65.97 o 
  -1   6  11      959.04      895.01     65.88 o 
   0   6  11      131.77      234.31     66.69 o 
   1   6  11      515.40      484.26     70.71 o 
   2   6  11      314.36      322.01     74.62 o 
   3   6  11      518.40      452.13     75.40 o 
   4   6  11      398.39      331.69    108.50 o 
   5   6  11      166.66      151.10     41.07 o 
   6   6  11        4.06       -0.60     44.73 o 
   7   6  11       72.44      127.08     42.59 o 
   8   6  11       14.63       44.24     47.26 o 
   9   6  11       27.50       46.71     41.03 o 
 -10   7  11       11.79       33.33    131.89 o 
  -9   7  11       24.19       19.39     44.45 o 
  -8   7  11       30.87      -48.62     48.62 o 
  -7   7  11        6.65        1.12     45.71 o 
  -6   7  11       35.51       56.38     44.28 o 
  -5   7  11        6.46       -3.18     45.63 o 
  -4   7  11      264.86      344.58    101.24 o 
  -3   7  11      124.81      128.22     34.06 o 
  -2   7  11       55.21      113.14     43.02 o 
  -1   7  11        0.03      -63.08     63.08 o 
   0   7  11       54.44       80.00     58.83 o 
   1   7  11      101.87      100.76     59.62 o 
   2   7  11        1.62      -33.73     72.89 o 
   3   7  11       76.08       85.92     74.62 o 
   4   7  11       73.46       15.56     79.01 o 
   5   7  11       18.27       46.84     63.98 o 
   6   7  11      112.25      118.30     74.79 o 
   7   7  11      153.69      132.10     73.55 o 
   8   7  11       19.57      -80.63     80.63 o 
  -8   8  11       47.43       45.15     44.71 o 
  -7   8  11       77.63      -26.97     43.05 o 
  -6   8  11       13.63      -25.09    109.46 o 
  -5   8  11      255.06      278.72     47.55 o 
  -4   8  11        2.39       -1.55     40.05 o 
  -3   8  11       12.52       20.24     42.23 o 
  -2   8  11      175.72      195.42     59.20 o 
  -1   8  11       90.32      136.40     41.82 o 
   0   8  11      225.23      202.63     66.08 o 
   1   8  11       16.74       -4.72     71.93 o 
   2   8  11       30.26       77.32     65.26 o 
   3   8  11      337.28      364.50     69.34 o 
   4   8  11        9.57       44.63     74.59 o 
   5   8  11      136.40       63.33     82.41 o 
   6   8  11        2.36      -88.58     88.58 o 
   7   8  11       52.13      118.45     94.08 o 
  -7   9  11       59.66       42.50     81.44 o 
  -6   9  11        0.12       26.71     82.60 o 
  -5   9  11      191.05      201.96     79.73 o 
  -4   9  11       13.78       57.16     78.17 o 
  -3   9  11        0.28      -37.25     68.70 o 
  -2   9  11       10.88       69.94     46.21 o 
  -1   9  11        5.63      -15.78     42.84 o 
   0   9  11      238.31      156.72     49.85 o 
   1   9  11      183.49      209.86     51.14 o 
   2   9  11      184.39      154.95     44.98 o 
   3   9  11       11.48       71.97     80.28 o 
   4   9  11       80.74      219.27     94.13 o 
   5   9  11       97.48       99.53     72.01 o 
  -4  10  11       26.01       10.16     83.36 o 
  -3  10  11        9.08      -41.93     63.86 o 
  -2  10  11      125.10      184.90     68.95 o 
  -1  10  11      125.29       66.99     71.00 o 
   0  10  11      173.93      177.04     52.13 o 
   1  10  11       70.34       55.70     90.86 o 
   2  10  11        0.23       52.75     74.29 o 
 -12   0  12      373.67      670.15     74.67 o 
 -10   0  12      108.56       51.57     60.14 o 
  -8   0  12     1386.57     1404.05     72.66 o 
  -6   0  12     1713.98     1741.14     68.28 o 
  -4   0  12        4.12      -14.68     24.36 o 
  -2   0  12        2.77        2.77     45.23 o 
   0   0  12      569.84      638.95     56.51 o 
   2   0  12     1798.59     1849.09     67.20 o 
   4   0  12      668.26      610.70     59.68 o 
   6   0  12      680.70      649.26     47.73 o 
   8   0  12       14.60        2.06     67.85 o 
  10   0  12       85.97      308.39     84.70 o 
 -13   1  12      159.63      159.72     88.72 o 
 -12   1  12      163.87      167.04     83.90 o 
 -11   1  12        3.41      -23.56     42.72 o 
 -10   1  12      127.98      114.37     42.14 o 
  -9   1  12      712.30      701.71     68.48 o 
  -8   1  12     1172.86     1188.30     46.58 o 
  -7   1  12      726.99      644.03     41.41 o 
  -6   1  12      262.43      215.79     37.23 o 
  -5   1  12      542.81      528.00     24.26 o 
  -4   1  12      469.25      474.06     24.42 o 
  -3   1  12       35.88        3.93     22.26 o 
  -2   1  12      209.20      150.76     33.15 o 
  -1   1  12     1942.57     1966.80     46.96 o 
   0   1  12      150.22      130.86     35.61 o 
   1   1  12       25.93       44.49     37.89 o 
   2   1  12      150.05      153.83     38.60 o 
   3   1  12       56.82       50.50     38.64 o 
   4   1  12      313.79      267.71     40.45 o 
   5   1  12     1472.97     1343.56     49.06 o 
   6   1  12      228.81      212.65     25.62 o 
   7   1  12      239.77      195.99     32.31 o 
   8   1  12       52.89      -26.76     48.17 o 
   9   1  12       29.09       53.58     47.46 o 
  10   1  12       95.66      146.83     53.03 o 
  11   1  12       68.21      103.47     57.20 o 
 -12   2  12        0.01       34.15     72.15 o 
 -11   2  12       27.29       71.28     60.00 o 
 -10   2  12        3.63       46.35     69.14 o 
  -9   2  12       85.00       53.53     68.90 o 
  -8   2  12       99.41       67.35     36.66 o 
  -7   2  12      452.31      394.19     38.03 o 
  -6   2  12       83.88       55.54     33.76 o 
  -5   2  12       59.44       84.95     25.30 o 
  -4   2  12     1118.53     1169.31     32.15 o 
  -3   2  12      137.01      164.56     45.42 o 
  -2   2  12       23.81       50.71     52.01 o 
  -1   2  12     2633.96     2719.68    213.32 o 
   0   2  12      806.82      776.55     48.56 o 
   1   2  12       39.14       18.84     38.50 o 
   2   2  12       15.32       28.74     37.51 o 
   3   2  12      208.64      227.72     36.69 o 
   4   2  12      340.66      330.22     40.33 o 
   5   2  12      619.65      532.03     45.00 o 
   6   2  12       76.67       65.02     33.72 o 
   7   2  12       30.61       62.43     29.76 o 
   8   2  12        2.42        3.24     36.68 o 
   9   2  12       81.83       89.66     44.61 o 
  10   2  12        2.22      -43.76     43.76 o 
 -12   3  12      132.91      322.56     82.72 o 
 -11   3  12       10.43      100.40     75.08 o 
 -10   3  12        3.49       10.04     65.44 o 
  -9   3  12       64.03       21.57     58.55 o 
  -8   3  12      472.56      528.23     70.06 o 
  -7   3  12       19.43      -26.22     63.64 o 
  -6   3  12       46.17       17.74     60.44 o 
  -5   3  12        2.38       37.55     34.03 o 
  -4   3  12        6.12       14.26     34.59 o 
  -3   3  12        0.01       13.75     44.98 o 
  -2   3  12      665.02      697.67     55.46 o 
  -1   3  12      348.41      343.12     57.64 o 
   0   3  12     1669.08     1706.45     68.62 o 
   1   3  12      461.46      471.90     60.41 o 
   2   3  12       56.99       -2.85     55.66 o 
   3   3  12     1320.50     1407.67     69.00 o 
   4   3  12       85.62       58.06     44.26 o 
   5   3  12      302.76      289.43     42.57 o 
   6   3  12     1701.15     1680.18     44.95 o 
   7   3  12      326.71      305.64     39.52 o 
   8   3  12       38.84       51.53     31.25 o 
   9   3  12       46.71      -18.62     40.99 o 
  10   3  12      284.77      228.82     39.41 o 
 -12   4  12       15.95      184.34     77.80 o 
 -11   4  12       85.03      200.57     68.54 o 
 -10   4  12       16.52      -25.76     70.33 o 
  -9   4  12      283.89      256.26     62.20 o 
  -8   4  12      500.37      481.49     47.12 o 
  -7   4  12      190.11      157.33     66.64 o 
  -6   4  12     1262.42     1262.67     74.67 o 
  -5   4  12      454.08      482.16     61.51 o 
  -4   4  12      886.71      940.21     43.60 o 
  -3   4  12      368.34      436.69     57.30 o 
  -2   4  12     1544.61     1463.55     69.72 o 
  -1   4  12       28.40       34.20     56.80 o 
   0   4  12      531.99      530.94     66.42 o 
   1   4  12      934.65      847.11     68.36 o 
   2   4  12      230.06      271.95     66.24 o 
   3   4  12       25.35      125.68     66.22 o 
   4   4  12       28.20       76.75     62.24 o 
   5   4  12      187.27      200.84     47.46 o 
   6   4  12      144.03      169.84     35.85 o 
   7   4  12       11.47       38.78     34.12 o 
   8   4  12       47.33      112.67     36.35 o 
   9   4  12       34.02       21.23     44.59 o 
  10   4  12        1.44      100.93     53.95 o 
 -11   5  12        2.16      131.82     80.72 o 
 -10   5  12       34.79       33.67     62.18 o 
  -9   5  12        0.26       31.74     66.98 o 
  -8   5  12        1.09       32.88     43.11 o 
  -7   5  12       42.19       35.42     52.81 o 
  -6   5  12       78.49       38.92     68.69 o 
  -5   5  12      286.01      271.67     63.16 o 
  -4   5  12      161.22      175.70     38.59 o 
  -3   5  12      103.93       64.80     50.47 o 
  -2   5  12      102.12       80.14     57.66 o 
  -1   5  12      545.70      612.87     61.40 o 
   0   5  12       52.61        9.77     54.26 o 
   1   5  12       33.05       37.22     65.60 o 
   2   5  12      197.76      233.55     66.96 o 
   3   5  12      331.32      286.83     74.00 o 
   4   5  12      741.36      748.18     47.87 o 
   5   5  12      547.75      592.62     50.51 o 
   6   5  12       28.99       -0.87     45.85 o 
   7   5  12        0.49       40.32     47.94 o 
   8   5  12      207.86      218.88     70.92 o 
   9   5  12        7.85        7.52     39.51 o 
 -10   6  12       13.09      166.66     68.62 o 
  -9   6  12        5.44       34.37     72.08 o 
  -8   6  12       41.01       66.75     70.66 o 
  -7   6  12       28.36       73.90     49.32 o 
  -6   6  12      196.26      244.19     59.42 o 
  -5   6  12        3.66       -8.60     60.73 o 
  -4   6  12      926.90      887.89     73.03 o 
  -3   6  12      302.17      347.37     44.68 o 
  -2   6  12       93.41       85.27     61.45 o 
  -1   6  12      787.38      793.14     71.89 o 
   0   6  12     1049.66     1033.60     77.02 o 
   1   6  12        2.23       64.86     68.23 o 
   2   6  12      223.72      171.36     70.49 o 
   3   6  12       40.02       75.05     73.51 o 
   4   6  12       32.70      126.53     40.41 o 
   5   6  12       38.39       99.48     43.94 o 
   6   6  12       87.84       11.85     45.61 o 
   7   6  12        0.07      -63.28     63.28 o 
   8   6  12        3.54       99.36     71.29 o 
  -9   7  12       27.97      135.12     69.47 o 
  -8   7  12       13.03       39.82     49.45 o 
  -7   7  12        0.13       14.02     77.63 o 
  -6   7  12      107.79      131.77     57.47 o 
  -5   7  12        7.20        8.79     43.19 o 
  -4   7  12      147.81      148.71     44.64 o 
  -3   7  12       33.26       90.79     47.50 o 
  -2   7  12      621.38      656.25     54.27 o 
  -1   7  12      202.32      212.71     66.87 o 
   0   7  12        5.26        0.00     63.13 o 
   1   7  12      290.36      224.99     66.30 o 
   2   7  12      218.49      156.79     75.83 o 
   3   7  12      676.66      641.86     82.62 o 
   4   7  12       34.18       45.13     79.68 o 
   5   7  12        3.87      -14.73     70.26 o 
   6   7  12        7.59      -16.27     83.28 o 
   7   7  12       71.47      163.88     90.24 o 
  -8   8  12      148.81      164.15    162.52 o 
  -7   8  12        1.31        0.68     53.89 o 
  -6   8  12       71.61       40.33     47.60 o 
  -5   8  12        9.03       -5.35     44.81 o 
  -4   8  12      217.47      229.46     57.06 o 
  -3   8  12       10.40       43.43     44.90 o 
  -2   8  12      309.98      327.05     52.32 o 
  -1   8  12      107.61      130.56     45.73 o 
   0   8  12       17.56       13.45     73.34 o 
   1   8  12        3.27        7.71     76.93 o 
   2   8  12       72.95      132.26     65.43 o 
   3   8  12       42.54       79.52     72.63 o 
   4   8  12      162.69      225.34     69.13 o 
   5   8  12        0.00       43.94     88.96 o 
   6   8  12       10.45      -63.63     81.78 o 
  -6   9  12       32.26      -30.51     77.51 o 
  -5   9  12        1.72      169.62     82.71 o 
  -4   9  12       11.71      -23.00     77.24 o 
  -3   9  12      172.05      204.25     61.24 o 
  -2   9  12        2.53        2.29     64.58 o 
  -1   9  12        2.28       54.35     55.79 o 
   0   9  12        3.18        2.08     52.03 o 
   1   9  12      244.44      281.39     51.73 o 
   2   9  12        3.58       31.80     39.22 o 
   3   9  12       39.16      -15.21     64.55 o 
   4   9  12      101.30      163.25     78.55 o 
  -3  10  12       26.72       67.03     83.43 o 
  -2  10  12        1.30      -29.05     70.91 o 
  -1  10  12       14.80       -6.96     45.55 o 
   0  10  12       11.30        0.58    101.30 o 
   1  10  12       66.39      111.94     41.71 o 
 -11   0  13        2.33       -9.50     52.46 o 
  -9   0  13      292.34      212.56     58.06 o 
  -7   0  13       41.74      -31.44     53.32 o 
  -5   0  13      755.51      745.43     84.23 o 
  -3   0  13      630.71      735.48     60.35 o 
  -1   0  13      328.74      365.84     55.19 o 
   1   0  13       55.53       31.57     55.70 o 
   3   0  13        0.46      -22.81     55.01 o 
   5   0  13      307.16      283.69     55.64 o 
   7   0  13        0.56       85.29     68.23 o 
   9   0  13       63.12       39.05     61.24 o 
 -12   1  13       12.60       59.21     44.53 o 
 -11   1  13       11.12      252.58     48.91 o 
 -10   1  13      481.14      581.60     47.59 o 
  -9   1  13       74.35       47.18     43.13 o 
  -8   1  13        5.90      -27.69     38.23 o 
  -7   1  13      210.35      218.66     39.73 o 
  -6   1  13      788.18      818.47     34.47 o 
  -5   1  13      205.06      175.66     23.15 o 
  -4   1  13      741.29      795.85     56.70 o 
  -3   1  13     2006.45     1965.12    139.13 o 
  -2   1  13      408.51      417.10     38.09 o 
  -1   1  13     1034.35     1051.99     45.73 o 
   0   1  13      286.24      236.89     41.22 o 
   1   1  13      725.16      745.34     69.39 o 
   2   1  13     1876.15     1957.76     92.65 o 
   3   1  13      550.44      494.47     45.27 o 
   4   1  13      176.70      217.48     50.05 o 
   5   1  13       38.92        5.13     42.49 o 
   6   1  13       22.86       17.70     35.34 o 
   7   1  13       91.77       73.26     39.68 o 
   8   1  13      126.20      162.17     49.72 o 
   9   1  13        1.54      -46.61     46.61 o 
  10   1  13        0.21        3.63     55.47 o 
 -12   2  13       32.36      247.46     77.69 o 
 -11   2  13       55.09      -10.80     67.80 o 
 -10   2  13      379.91      441.64     74.66 o 
  -9   2  13      104.39       56.12     67.57 o 
  -8   2  13      149.31      114.72     37.95 o 
  -7   2  13        0.14      -37.52     37.52 o 
  -6   2  13      700.39      716.24     40.12 o 
  -5   2  13       49.95       45.18     26.96 o 
  -4   2  13     1262.87     1298.09     39.63 o 
  -3   2  13      514.28      492.74     56.53 o 
  -2   2  13      117.14      122.75     52.04 o 
  -1   2  13      862.67      929.69    126.31 o 
   0   2  13     1441.82     1492.88     50.57 o 
   1   2  13      112.12       90.50     40.01 o 
   2   2  13       16.43       38.72     42.58 o 
   3   2  13      457.25      412.66     45.04 o 
   4   2  13     1267.22     1307.56     51.87 o 
   5   2  13        0.83       31.08     38.90 o 
   6   2  13        0.01        4.98     45.92 o 
   7   2  13        1.06       -5.54     30.04 o 
   8   2  13      252.75      239.49     37.58 o 
   9   2  13       13.89      -27.13     69.56 o 
  10   2  13       23.49       38.07     56.01 o 
 -12   3  13        0.32      -55.08     63.66 o 
 -11   3  13        4.49      -49.77     75.87 o 
 -10   3  13       12.59       70.89     59.29 o 
  -9   3  13       12.20      -32.35     66.14 o 
  -8   3  13      166.86      118.39     62.04 o 
  -7   3  13      163.74      191.93     70.53 o 
  -6   3  13        0.01       10.77     65.56 o 
  -5   3  13       96.95       44.78     37.03 o 
  -4   3  13      541.54      596.58     53.22 o 
  -3   3  13     1169.44     1190.78     62.90 o 
  -2   3  13       93.89      132.39     56.49 o 
  -1   3  13      600.28      592.96     62.13 o 
   0   3  13       63.46       28.00     56.97 o 
   1   3  13      457.29      392.04     62.25 o 
   2   3  13      455.09      457.26     71.32 o 
   3   3  13      985.25     1015.83     63.09 o 
   4   3  13      309.38      323.90     49.05 o 
   5   3  13       98.46       93.95     45.52 o 
   6   3  13       94.32      116.15     44.08 o 
   7   3  13      323.12      363.12     39.46 o 
   8   3  13       35.50       35.31     32.66 o 
   9   3  13        0.22      -19.69     35.75 o 
  10   3  13        5.21      -27.33     51.27 o 
 -11   4  13        0.46      -76.86     78.32 o 
 -10   4  13       84.74      132.89     62.69 o 
  -9   4  13      389.94      486.79     80.28 o 
  -8   4  13        5.17      -26.54     67.76 o 
  -7   4  13       65.93      101.65     64.97 o 
  -6   4  13      755.61      615.30     74.55 o 
  -5   4  13     1318.40     1309.73     79.00 o 
  -4   4  13      161.36      205.34     40.60 o 
  -3   4  13      920.46      964.49     63.08 o 
  -2   4  13     1116.56     1099.59     69.26 o 
  -1   4  13      355.83      432.60     66.89 o 
   0   4  13       48.94      -16.56     63.39 o 
   1   4  13     1153.23     1058.48     74.01 o 
   2   4  13      958.53      875.43     76.67 o 
   3   4  13       16.52       17.36     62.85 o 
   4   4  13        3.84       -4.14     63.46 o 
   5   4  13      123.54      134.36     46.34 o 
   6   4  13        1.92       40.76     36.03 o 
   7   4  13        1.11      -37.23     37.23 o 
   8   4  13       14.20      -16.92     48.53 o 
   9   4  13      134.28      141.76     50.00 o 
 -10   5  13       55.15       35.21     74.80 o 
  -9   5  13        4.62        8.10     42.26 o 
  -8   5  13        4.82       10.99     43.09 o 
  -7   5  13      358.66      282.74     67.45 o 
  -6   5  13       13.81       13.58     61.81 o 
  -5   5  13      219.97      175.49     68.05 o 
  -4   5  13       95.02      107.57     57.09 o 
  -3   5  13      511.15      509.87     63.80 o 
  -2   5  13       11.55       11.60     61.12 o 
  -1   5  13       20.58       53.02     55.79 o 
   0   5  13      295.58      209.90     63.00 o 
   1   5  13       39.93      107.88     70.51 o 
   2   5  13      273.91      319.52     73.18 o 
   3   5  13      164.50       98.11     74.22 o 
   4   5  13        0.06       -4.78     72.46 o 
   5   5  13       17.05       93.64     46.96 o 
   6   5  13       18.94       88.84     41.18 o 
   7   5  13        0.23       82.83     53.02 o 
   8   5  13       60.95       23.72     48.89 o 
   9   5  13        1.19       27.06     54.50 o 
 -10   6  13      102.76      -51.11     70.84 o 
  -9   6  13        0.42      -43.72     43.72 o 
  -8   6  13      194.78      243.32     47.82 o 
  -7   6  13      193.27      154.41     50.41 o 
  -6   6  13       84.39       59.34     69.81 o 
  -5   6  13       98.21       83.11     68.33 o 
  -4   6  13      107.45      134.77     59.10 o 
  -3   6  13       18.22       14.70     51.33 o 
  -2   6  13      140.95      118.74     64.16 o 
  -1   6  13      536.88      512.29     72.59 o 
   0   6  13       57.24       11.92     67.33 o 
   1   6  13       60.84      137.05     73.21 o 
   2   6  13      106.33      192.23     73.70 o 
   3   6  13      102.45      115.91     76.94 o 
   4   6  13       82.09       49.26     56.61 o 
   5   6  13        6.38       57.83     41.44 o 
   6   6  13       36.56      159.85     51.35 o 
   7   6  13        0.53       76.71     85.31 o 
   8   6  13        1.99       23.53     45.61 o 
  -9   7  13      161.03       59.46     76.78 o 
  -8   7  13        0.17      -42.68     42.68 o 
  -7   7  13       18.15      -43.13     48.79 o 
  -6   7  13      109.01      136.34     46.26 o 
  -5   7  13      231.27      277.28     66.93 o 
  -4   7  13      316.44      309.25     67.70 o 
  -3   7  13       18.13       61.97     66.70 o 
  -2   7  13       15.73       44.83     63.35 o 
  -1   7  13        0.18        7.96     67.51 o 
   0   7  13      500.45      504.47     72.33 o 
   1   7  13        0.00      -31.62     62.18 o 
   2   7  13      158.32      118.15     79.56 o 
   3   7  13        2.83       10.99     70.75 o 
   4   7  13      107.62      169.02     80.02 o 
   5   7  13       30.04       20.98     85.54 o 
   6   7  13      127.51       70.39     82.93 o 
   7   7  13        6.41      -66.40     81.73 o 
  -8   8  13       31.08       41.95     48.16 o 
  -7   8  13       19.75       44.31     52.86 o 
  -6   8  13       87.49      110.99    105.58 o 
  -5   8  13      121.79       66.05     49.36 o 
  -4   8  13        9.00       58.02     47.05 o 
  -3   8  13       12.59       22.95     44.42 o 
  -2   8  13      141.64      270.42     54.93 o 
  -1   8  13      249.41      224.34     69.30 o 
   0   8  13        7.05       45.05     73.11 o 
   1   8  13       31.66       56.98     77.89 o 
   2   8  13        0.31       15.87     68.48 o 
   3   8  13       29.62      104.28     82.52 o 
   4   8  13        1.77       34.75     81.14 o 
   5   8  13        2.04       98.08     78.64 o 
  -6   9  13       25.93      192.58     71.09 o 
  -5   9  13       57.25      -62.59     62.59 o 
  -4   9  13        0.00       40.57     64.78 o 
  -3   9  13        1.81      -41.07     76.78 o 
  -2   9  13       87.79      134.90     42.78 o 
  -1   9  13      163.76      172.85     52.70 o 
   0   9  13        2.45      -37.40     47.06 o 
   1   9  13       17.58       12.91     50.08 o 
   2   9  13        0.01       -8.03     37.99 o 
   3   9  13       74.01       29.48     86.19 o 
 -12   0  14      337.28      629.88     68.35 o 
 -10   0  14      143.46      124.93     62.76 o 
  -8   0  14      342.30      225.34     61.07 o 
  -6   0  14      878.93      928.92     64.96 o 
  -4   0  14      541.06      495.78     32.42 o 
  -2   0  14      542.08      612.23     59.84 o 
   0   0  14     1623.89     1462.26     69.00 o 
   2   0  14     1137.47     1099.74     68.13 o 
   4   0  14      860.51      850.24     65.62 o 
   6   0  14      247.02      286.67     57.28 o 
   8   0  14        2.65      103.69     75.28 o 
  10   0  14        0.87      -45.04     79.61 o 
 -12   1  14        1.22       -8.34     66.25 o 
 -11   1  14       15.84      -43.61     43.61 o 
 -10   1  14       13.92       26.89     39.26 o 
  -9   1  14      291.56      240.34     42.24 o 
  -8   1  14       46.48       25.47     40.94 o 
  -7   1  14      170.27       71.92     39.26 o 
  -6   1  14        3.41        0.20     30.31 o 
  -5   1  14       51.98       98.62     29.18 o 
  -4   1  14        0.25      -20.12     53.83 o 
  -3   1  14      657.68      612.52     43.13 o 
  -2   1  14        1.68      -14.55     39.07 o 
  -1   1  14      183.09      182.30     40.28 o 
   0   1  14      217.36      265.78     43.28 o 
   1   1  14      166.81      185.34     44.71 o 
   2   1  14       25.97       -0.95     42.60 o 
   3   1  14       97.96       89.31     45.02 o 
   4   1  14      264.58      262.60     43.81 o 
   5   1  14       92.81      119.74     45.18 o 
   6   1  14      144.10      151.41     43.29 o 
   7   1  14       92.47      121.92     40.61 o 
   8   1  14       36.85       97.98     50.27 o 
   9   1  14        4.30        1.19     48.05 o 
  10   1  14        7.21      -35.62     53.78 o 
 -12   2  14        1.30      -51.60     58.55 o 
 -11   2  14      139.35      169.52     75.95 o 
 -10   2  14       56.04       18.92     55.92 o 
  -9   2  14      132.35       55.33     56.14 o 
  -8   2  14       47.52       71.34     70.90 o 
  -7   2  14      736.63      662.74     59.55 o 
  -6   2  14       22.64       36.81     35.60 o 
  -5   2  14      206.58      196.84     30.20 o 
  -4   2  14     1361.90     1361.98     42.39 o 
  -3   2  14      181.05      179.35     54.54 o 
  -2   2  14      142.14      181.93     54.48 o 
  -1   2  14       13.74       30.47     47.31 o 
   0   2  14      632.38      658.02     48.33 o 
   1   2  14      360.87      359.56     47.29 o 
   2   2  14        2.88        3.49     52.00 o 
   3   2  14      119.11      116.88     49.30 o 
   4   2  14      291.83      316.16     46.17 o 
   5   2  14      485.14      562.66     50.89 o 
   6   2  14      132.49      192.54     45.90 o 
   7   2  14      460.77      436.07     42.22 o 
   8   2  14       46.17       63.16     82.44 o 
   9   2  14       12.80      -50.23     52.40 o 
 -12   3  14       16.45       68.54     76.46 o 
 -11   3  14        0.27      312.39     67.12 o 
 -10   3  14       53.87      -42.59     72.11 o 
  -9   3  14      125.73       64.45     70.80 o 
  -8   3  14       16.02       -7.24     71.22 o 
  -7   3  14      128.75       45.95     61.81 o 
  -6   3  14      913.59      860.00     73.67 o 
  -5   3  14      627.83      615.88     43.89 o 
  -4   3  14        0.77      -10.81     53.23 o 
  -3   3  14     1081.29     1033.73     63.42 o 
  -2   3  14      179.14      249.37     65.02 o 
  -1   3  14     1195.04     1250.12     76.83 o 
   0   3  14     1125.08     1160.48     74.69 o 
   1   3  14      397.64      366.40     71.02 o 
   2   3  14       83.77       95.89     66.81 o 
   3   3  14        2.77      -19.42     46.22 o 
   4   3  14     2540.60     2614.05    205.60 o 
   5   3  14       77.51      -26.29     44.98 o 
   6   3  14      101.08       79.78     47.74 o 
   7   3  14        0.62        6.08     39.96 o 
   8   3  14       12.13       46.31     32.92 o 
   9   3  14        1.24      -44.98     44.98 o 
 -11   4  14       14.52      190.72     67.62 o 
 -10   4  14       40.58      -76.95     76.95 o 
  -9   4  14       23.87      -61.27     67.39 o 
  -8   4  14        1.75       24.94     67.41 o 
  -7   4  14      128.11       22.26     70.51 o 
  -6   4  14        0.19       26.21     63.12 o 
  -5   4  14      391.60      294.22     71.54 o 
  -4   4  14      505.40      476.37     46.71 o 
  -3   4  14      106.15       92.28     56.21 o 
  -2   4  14       57.84       84.16     56.79 o 
  -1   4  14      249.72      243.01     62.35 o 
   0   4  14     1505.83     1472.25     76.61 o 
   1   4  14       23.99       57.00     69.57 o 
   2   4  14      407.10      444.34     78.83 o 
   3   4  14      399.57      277.76     70.25 o 
   4   4  14      398.13      392.47     78.23 o 
   5   4  14      233.47      192.99     58.66 o 
   6   4  14      163.04      191.96     64.14 o 
   7   4  14       28.71       71.39     38.58 o 
   8   4  14       12.00      141.09     46.92 o 
   9   4  14       38.59      -65.36     65.36 o 
 -10   5  14       24.57      -14.28     61.08 o 
  -9   5  14       27.79      -23.63     83.02 o 
  -8   5  14      100.10       92.30     72.14 o 
  -7   5  14       21.17       17.95     70.38 o 
  -6   5  14       78.79      -11.64     70.05 o 
  -5   5  14        6.02        2.35     60.71 o 
  -4   5  14      955.26      996.68     50.34 o 
  -3   5  14       21.14       56.91     60.00 o 
  -2   5  14      516.04      465.24     65.97 o 
  -1   5  14        0.11      -36.35     65.02 o 
   0   5  14      685.15      700.71     69.79 o 
   1   5  14      206.09      249.80     73.38 o 
   2   5  14      308.95      344.93     77.35 o 
   3   5  14       12.59        9.92     68.85 o 
   4   5  14        4.87      -57.29     64.04 o 
   5   5  14       38.73       23.99     46.37 o 
   6   5  14       27.69      111.70     62.91 o 
   7   5  14       81.26      240.23     50.14 o 
   8   5  14        4.53      170.61     90.72 o 
 -10   6  14       18.63       83.11     72.88 o 
  -9   6  14       26.97       37.59     97.66 o 
  -8   6  14      120.54       86.38    108.08 o 
  -7   6  14        4.32       28.67     43.73 o 
  -6   6  14       44.20       56.02     65.69 o 
  -5   6  14      274.23      260.98     65.11 o 
  -4   6  14      240.19      335.69     65.92 o 
  -3   6  14       10.47      102.36     45.85 o 
  -2   6  14       83.55      102.21     68.80 o 
  -1   6  14        4.17       -5.04     66.63 o 
   0   6  14        2.73      -28.95     72.00 o 
   1   6  14        3.93       92.89     76.07 o 
   2   6  14        7.22      -31.91     78.84 o 
   3   6  14       84.46      103.17     72.60 o 
   4   6  14        7.64       12.48     72.24 o 
   5   6  14        3.12      -39.67     39.67 o 
   6   6  14        2.13       21.30     80.23 o 
   7   6  14       31.62      116.88     94.21 o 
  -9   7  14       61.69      132.00     52.13 o 
  -8   7  14       78.68      123.20     51.03 o 
  -7   7  14       40.98       86.01     72.40 o 
  -6   7  14       23.95       27.72     72.89 o 
  -5   7  14      113.40      106.89     70.54 o 
  -4   7  14        6.51       67.47     68.42 o 
  -3   7  14      454.62      460.17     46.66 o 
  -2   7  14       27.55       27.46     67.69 o 
  -1   7  14        5.31       54.17     71.92 o 
   0   7  14        2.94      -61.30     61.30 o 
   1   7  14      158.87      112.98     64.90 o 
   2   7  14        0.30       82.78     76.89 o 
   3   7  14       13.85       40.36     66.40 o 
   4   7  14        0.12       82.27     69.64 o 
   5   7  14        3.71       93.83     85.62 o 
   6   7  14        5.84        1.77     75.45 o 
  -7   8  14       43.96       26.99     86.91 o 
  -6   8  14       46.41      -16.65     51.44 o 
  -5   8  14        0.03       50.83     73.23 o 
  -4   8  14        0.06      -35.95     48.01 o 
  -3   8  14        5.03        4.16     61.48 o 
  -2   8  14       88.54      281.31     46.93 o 
  -1   8  14      180.11      174.07     76.97 o 
   0   8  14       76.83      143.47     71.08 o 
   1   8  14       31.69       63.62     72.52 o 
   2   8  14       89.79       61.69     85.00 o 
   3   8  14      210.60      181.34     87.09 o 
   4   8  14       19.36       68.62     87.06 o 
   5   8  14        1.31      -87.20     87.20 o 
  -5   9  14        1.04       99.77     86.19 o 
  -4   9  14       18.51      -45.99     81.51 o 
  -3   9  14       76.78      182.45     60.82 o 
  -2   9  14        0.02      -31.28     46.07 o 
  -1   9  14       17.15        3.67     59.26 o 
   0   9  14       12.81       71.92     75.67 o 
   1   9  14       20.78       -5.05     45.63 o 
   2   9  14      141.52      100.69     49.58 o 
 -11   0  15        3.85      -60.11     60.11 o 
  -9   0  15      123.30       57.84     58.74 o 
  -7   0  15        7.25      -47.57     55.36 o 
  -5   0  15      845.30      850.64     56.58 o 
  -3   0  15      208.58      194.32     54.82 o 
  -1   0  15      380.87      396.43     68.23 o 
   1   0  15       98.27      131.52     59.42 o 
   3   0  15     1073.23     1009.59     74.30 o 
   5   0  15       31.07       57.52     66.60 o 
   7   0  15      105.88       33.42     58.33 o 
   9   0  15       75.88      143.27     75.02 o 
 -12   1  15        3.63      -51.52     70.47 o 
 -11   1  15       27.47      257.17     64.68 o 
 -10   1  15       13.29      -40.14     40.14 o 
  -9   1  15      187.40      174.52     42.58 o 
  -8   1  15       75.70       59.39     40.34 o 
  -7   1  15      129.64      180.99     41.17 o 
  -6   1  15        0.87      -13.14     32.95 o 
  -5   1  15      346.03      309.96     31.78 o 
  -4   1  15      407.03      385.65     56.86 o 
  -3   1  15       68.81       22.22     40.87 o 
  -2   1  15       42.87       71.51     41.89 o 
  -1   1  15      278.95      183.24     42.80 o 
   0   1  15       45.83       70.94     43.64 o 
   1   1  15        0.35       42.56     43.87 o 
   2   1  15      323.82      343.30     49.23 o 
   3   1  15      144.48       78.36     48.17 o 
   4   1  15      364.78      346.27     48.47 o 
   5   1  15      133.57      101.52     46.89 o 
   6   1  15       26.45       -7.44     43.25 o 
   7   1  15       49.81       31.47     39.43 o 
   8   1  15        6.50       43.19     58.27 o 
   9   1  15        0.05       77.94     48.76 o 
 -12   2  15       33.26      422.86     83.54 o 
 -11   2  15        0.36       71.56     60.66 o 
 -10   2  15      113.80        2.67     69.76 o 
  -9   2  15        0.20       69.01     68.75 o 
  -8   2  15      284.03      190.68     62.10 o 
  -7   2  15       17.31        3.63     68.41 o 
  -6   2  15       40.66      -13.36     36.17 o 
  -5   2  15      416.36      422.44     32.60 o 
  -4   2  15      604.88      587.45     62.80 o 
  -3   2  15        2.79       17.50     55.26 o 
  -2   2  15      607.91      619.67     68.21 o 
  -1   2  15      235.55      234.49     47.26 o 
   0   2  15      276.14      294.07     46.88 o 
   1   2  15        3.39      -25.24     44.75 o 
   2   2  15      408.34      394.75     48.42 o 
   3   2  15      242.14      261.82     47.45 o 
   4   2  15       88.99       61.29     48.40 o 
   5   2  15        3.65       29.92     43.72 o 
   6   2  15        0.45        7.21     44.89 o 
   7   2  15      141.57      126.17     36.92 o 
   8   2  15        0.97       20.30     49.52 o 
   9   2  15        2.54       -8.68    135.67 o 
 -11   3  15        4.73      -52.69     74.53 o 
 -10   3  15      102.01      122.58     61.11 o 
  -9   3  15      316.49      336.42     69.63 o 
  -8   3  15       48.16        7.39     60.58 o 
  -7   3  15       29.07       46.15     69.01 o 
  -6   3  15      937.26      748.52     69.65 o 
  -5   3  15        1.66       37.21     40.58 o 
  -4   3  15      193.42      187.42     54.56 o 
  -3   3  15       35.04       16.47     53.40 o 
  -2   3  15      370.62      406.00     69.52 o 
  -1   3  15      233.98      335.27     66.70 o 
   0   3  15      487.04      447.89     73.49 o 
   1   3  15       13.56       30.65     63.15 o 
   2   3  15      178.67      227.73     73.23 o 
   3   3  15       93.07       90.31     45.49 o 
   4   3  15      101.87       60.74     52.18 o 
   5   3  15      127.18      106.19     48.67 o 
   6   3  15        1.19       25.89     41.45 o 
   7   3  15        7.27      -40.64     40.64 o 
   8   3  15       79.94      141.23     65.62 o 
   9   3  15       23.68       77.20     46.19 o 
 -11   4  15       20.93      -77.86     77.86 o 
 -10   4  15       14.07      -61.21     61.21 o 
  -9   4  15      105.82      173.70     76.72 o 
  -8   4  15       12.02      -73.18     73.18 o 
  -7   4  15       13.23      -15.91     70.05 o 
  -6   4  15      147.05      140.37     63.56 o 
  -5   4  15       64.06      116.03     70.50 o 
  -4   4  15      394.81      441.60     47.47 o 
  -3   4  15      604.56      550.91     69.96 o 
  -2   4  15      183.39      170.17     65.91 o 
  -1   4  15      123.58      127.05     67.39 o 
   0   4  15        0.37       15.74     68.97 o 
   1   4  15      215.89      177.56     68.62 o 
   2   4  15       75.58       20.47     67.89 o 
   3   4  15      300.95      324.60     80.17 o 
   4   4  15      140.38      198.96     75.37 o 
   5   4  15       12.51       92.44     78.32 o 
   6   4  15        5.88       24.88     49.04 o 
   7   4  15      142.00      200.66     70.25 o 
   8   4  15       17.98       69.89     50.71 o 
  -9   5  15      130.10       60.07     44.71 o 
  -8   5  15       35.04       31.57     75.10 o 
  -7   5  15      128.58       -5.83     74.84 o 
  -6   5  15       97.20      166.16     71.24 o 
  -5   5  15      573.24      547.20     67.57 o 
  -4   5  15      273.19      348.78     63.54 o 
  -3   5  15       75.12      132.07     63.75 o 
  -2   5  15        1.94       34.76     65.17 o 
  -1   5  15       21.09      -38.00     69.13 o 
   0   5  15       18.76       32.80     71.85 o 
   1   5  15       13.86      -27.63     70.35 o 
   2   5  15       57.87       67.62     74.95 o 
   3   5  15      396.79      424.67     79.08 o 
   4   5  15       17.07       44.57     80.33 o 
   5   5  15        9.34       34.61     45.92 o 
   6   5  15        4.85      -37.54    108.92 o 
   7   5  15      160.50      102.75     52.04 o 
  -9   6  15        2.87      -59.75     66.44 o 
  -8   6  15        1.29      -51.12     51.12 o 
  -7   6  15       19.23       52.20     60.15 o 
  -6   6  15      201.90      161.89     60.97 o 
  -5   6  15       34.48       83.19     57.74 o 
  -4   6  15      355.15      463.35     66.27 o 
  -3   6  15        0.08       50.08     61.99 o 
  -2   6  15      240.67      260.00     63.42 o 
  -1   6  15      171.23      162.68     62.00 o 
   0   6  15       32.81       31.10     71.53 o 
   1   6  15      224.93      251.78     70.08 o 
   2   6  15       42.67      -13.22     76.24 o 
   3   6  15       16.16       -2.70     69.91 o 
   4   6  15       72.98       42.45     78.08 o 
   5   6  15       25.20       63.35     41.24 o 
   6   6  15        3.71      -51.47     51.47 o 
   7   6  15        0.51      -54.21     74.82 o 
  -8   7  15        0.01      -50.70     50.70 o 
  -7   7  15        1.20      -66.60     66.60 o 
  -6   7  15      450.89      536.84     52.87 o 
  -5   7  15       26.28      154.67     73.43 o 
  -4   7  15        1.48      -54.93     69.32 o 
  -3   7  15       48.55       69.15     46.26 o 
  -2   7  15       97.09      131.80     69.33 o 
  -1   7  15      124.09      143.59     73.88 o 
   0   7  15      196.35      127.21     75.16 o 
   1   7  15        2.46       47.45     80.40 o 
   2   7  15       31.83       82.74     66.90 o 
   3   7  15       50.26       82.46     86.87 o 
   4   7  15       50.14       42.77     89.12 o 
   5   7  15       16.61      128.57     79.65 o 
  -6   8  15       37.72       97.53     51.28 o 
  -5   8  15       67.93      -33.24     45.92 o 
  -4   8  15        4.78       -6.46     61.41 o 
  -3   8  15       16.00      153.93     57.73 o 
  -2   8  15       30.56       80.59     71.08 o 
  -1   8  15        3.62       32.08     75.42 o 
   0   8  15        8.28        9.88     69.75 o 
   1   8  15       70.28       21.54     71.95 o 
   2   8  15        6.71      -59.78     80.74 o 
   3   8  15        7.82       28.46     71.22 o 
   4   8  15        0.43      112.54     74.97 o 
  -4   9  15       20.29       95.83     81.84 o 
  -3   9  15        2.85      -57.65     78.86 o 
  -2   9  15       22.25       10.85     48.15 o 
  -1   9  15       49.19       88.55     49.63 o 
   0   9  15       86.39       68.92     55.23 o 
   1   9  15       26.54        9.32     90.42 o 
 -10   0  16      184.90       30.93     62.49 o 
  -8   0  16      113.42      -39.95     61.43 o 
  -6   0  16       13.46       21.81     50.51 o 
  -4   0  16     1053.41     1049.98     73.34 o 
  -2   0  16       19.78       -0.20     62.29 o 
   0   0  16      491.73      497.89     65.46 o 
   2   0  16       84.26       89.38     67.19 o 
   4   0  16        0.18      -21.36     58.06 o 
   6   0  16        7.33      -44.40     55.08 o 
   8   0  16      165.32       34.87     70.73 o 
 -11   1  16       29.50       28.86     65.20 o 
 -10   1  16        9.67      -29.34     58.20 o 
  -9   1  16       15.57      -21.06     59.39 o 
  -8   1  16       14.68        3.19     40.42 o 
  -7   1  16        8.00      -39.21     39.21 o 
  -6   1  16       52.77       51.29     33.67 o 
  -5   1  16        0.05        2.35     31.53 o 
  -4   1  16      147.65      120.28     59.54 o 
  -3   1  16      107.48      111.15     43.19 o 
  -2   1  16      187.72      145.89     44.84 o 
  -1   1  16      246.27      210.87     45.79 o 
   0   1  16        1.48       16.03     45.00 o 
   1   1  16     1090.93     1008.04     53.99 o 
   2   1  16       39.13       67.11     48.95 o 
   3   1  16       98.14       98.50     50.50 o 
   4   1  16       57.28       57.52     66.03 o 
   5   1  16       45.06       73.66     48.86 o 
   6   1  16      126.70      166.30     46.27 o 
   7   1  16       19.52       54.89     38.50 o 
   8   1  16       14.16       -4.96     79.42 o 
   9   1  16       53.68       92.91     62.06 o 
 -10   2  16       29.22       68.62     57.29 o 
  -9   2  16      140.10       24.20     55.28 o 
  -8   2  16       11.32        8.68     62.66 o 
  -7   2  16        2.45      -51.24     66.35 o 
  -6   2  16        3.03       54.24     68.76 o 
  -5   2  16      872.08      928.29     37.47 o 
  -4   2  16       35.15       90.60     62.93 o 
  -3   2  16      176.43      174.77     63.60 o 
  -2   2  16        4.26      -11.93     63.44 o 
  -1   2  16     2906.74     2949.30    200.14 o 
   0   2  16      203.36      212.48     63.16 o 
   1   2  16      518.53      492.01     61.54 o 
   2   2  16        4.55       12.99     48.31 o 
   3   2  16      120.83       80.73     50.01 o 
   4   2  16        5.08      -32.70     43.18 o 
   5   2  16      153.38      122.49     45.21 o 
   6   2  16       48.54       27.41     74.72 o 
   7   2  16      229.45      249.29     41.79 o 
   8   2  16       23.26       27.93    102.63 o 
 -11   3  16       51.76      177.95     75.14 o 
 -10   3  16       53.01       59.62     74.94 o 
  -9   3  16        7.60      -55.14     62.49 o 
  -8   3  16        0.05      -67.29     67.29 o 
  -7   3  16       46.74        3.29     69.15 o 
  -6   3  16      218.30      250.41     64.02 o 
  -5   3  16      159.21       99.35     48.96 o 
  -4   3  16        2.60       50.75     62.88 o 
  -3   3  16       29.72        0.31     63.61 o 
  -2   3  16     1350.20     1263.22     82.24 o 
  -1   3  16      268.90      236.80     64.29 o 
   0   3  16      247.01      286.36     71.19 o 
   1   3  16      104.84       43.05     70.48 o 
   2   3  16       40.96       67.88     65.15 o 
   3   3  16        7.97       50.43     49.60 o 
   4   3  16        3.90       35.18     49.69 o 
   5   3  16        0.54        3.70    102.65 o 
   6   3  16       58.29      164.64     54.01 o 
   7   3  16       71.03       39.05     34.63 o 
   8   3  16       74.07       44.48     39.24 o 
 -10   4  16       70.17      162.95     69.70 o 
  -9   4  16        0.24      -64.82     64.82 o 
  -8   4  16      205.87      162.28     70.45 o 
  -7   4  16        4.41       17.55     67.18 o 
  -6   4  16      574.84      480.92     67.30 o 
  -5   4  16       16.78      122.61     72.82 o 
  -4   4  16      729.36      809.63     66.29 o 
  -3   4  16       77.30      106.20     67.13 o 
  -2   4  16      358.44      352.38     74.92 o 
  -1   4  16        8.31       -8.72     60.27 o 
   0   4  16      367.74      361.52     68.65 o 
   1   4  16       79.06       47.48     72.75 o 
   2   4  16        0.09       54.30     76.48 o 
   3   4  16      138.78      148.74     67.93 o 
   4   4  16       28.06       43.82     77.70 o 
   5   4  16        0.06       68.91     74.16 o 
   6   4  16       38.66       78.07     78.69 o 
   7   4  16       20.17       36.70     34.98 o 
   8   4  16       70.45      102.22     93.80 o 
 -10   5  16        7.64       12.28     75.78 o 
  -9   5  16       70.47      180.03     45.01 o 
  -8   5  16       75.61      -43.25     69.50 o 
  -7   5  16      173.53      135.39     73.03 o 
  -6   5  16        0.00        9.61     71.25 o 
  -5   5  16       78.71       56.94     67.97 o 
  -4   5  16       12.12       66.34     68.46 o 
  -3   5  16      412.97      451.15     64.67 o 
  -2   5  16        2.75       29.82     62.94 o 
  -1   5  16        2.19      -12.44     59.52 o 
   0   5  16       54.76       20.55     65.54 o 
   1   5  16      367.33      302.15     73.55 o 
   2   5  16      107.23      121.20     68.19 o 
   3   5  16       12.72       44.16     83.08 o 
   4   5  16      130.69      111.89     78.09 o 
   5   5  16        5.68      106.96     82.20 o 
   6   5  16       24.99       61.33     87.09 o 
   7   5  16       53.61       14.78     69.64 o 
  -9   6  16        4.20       88.15     47.79 o 
  -8   6  16       67.58      154.33     54.85 o 
  -7   6  16       26.33      -71.02     71.02 o 
  -6   6  16       51.09      -11.83     58.88 o 
  -5   6  16       48.55      114.80     67.39 o 
  -4   6  16        6.09       -7.92     65.02 o 
  -3   6  16       40.25       39.83     66.88 o 
  -2   6  16      116.44      147.00     72.96 o 
  -1   6  16      103.90      106.98     75.32 o 
   0   6  16        3.61      -19.62     63.79 o 
   1   6  16       94.36       96.63     76.95 o 
   2   6  16       21.13       29.21     67.00 o 
   3   6  16       26.39       58.93     87.44 o 
   4   6  16       26.61      174.93     89.90 o 
   5   6  16       11.75      114.64     46.78 o 
   6   6  16        0.15      109.22     48.42 o 
  -7   7  16       29.98        4.17     54.17 o 
  -6   7  16        0.04       30.83     65.64 o 
  -5   7  16       21.90      -18.04     72.76 o 
  -4   7  16       13.02      -33.20     64.85 o 
  -3   7  16        0.52       40.04     79.82 o 
  -2   7  16       39.15       76.38     68.21 o 
  -1   7  16       23.26       59.81     66.38 o 
   0   7  16        0.58      145.57     81.73 o 
   1   7  16        3.97       40.13     80.28 o 
   2   7  16        0.29       16.62     85.80 o 
   3   7  16        7.30       -8.22     80.93 o 
   4   7  16        4.72      -79.47     79.47 o 
  -5   8  16        0.19      -11.37     74.85 o 
  -4   8  16        0.23       84.40     71.70 o 
  -3   8  16        1.72      160.56     70.96 o 
  -2   8  16       13.59      130.84     88.37 o 
  -1   8  16        0.33       75.94     71.13 o 
   0   8  16        6.78      -86.78     86.78 o 
   1   8  16        1.24       71.03     89.55 o 
   2   8  16        1.75       93.72     80.72 o 
   3   8  16        2.53      175.04     97.12 o 
 -11   0  17        0.09       29.53     52.26 o 
  -9   0  17      269.69      253.80     62.86 o 
  -7   0  17      891.36      993.13     71.34 o 
  -5   0  17       69.67       78.24     45.34 o 
  -3   0  17      679.97      653.13     65.80 o 
  -1   0  17        3.26       57.99     70.36 o 
   1   0  17        2.19       38.95     69.96 o 
   3   0  17      271.19      197.63     63.91 o 
   5   0  17       82.01       97.58     71.79 o 
   7   0  17       48.02       99.54     65.76 o 
 -11   1  17       53.87       -1.85     66.68 o 
 -10   1  17       69.59      126.53     69.14 o 
  -9   1  17      112.18      -11.75     43.99 o 
  -8   1  17        8.53       53.14     39.29 o 
  -7   1  17      161.68      145.40     78.60 o 
  -6   1  17       99.23      118.89     35.26 o 
  -5   1  17        9.77       37.09     37.11 o 
  -4   1  17        3.68       70.05     65.71 o 
  -3   1  17        5.42       -2.72     55.10 o 
  -2   1  17      395.78      410.93     50.59 o 
  -1   1  17       17.70       46.41     43.36 o 
   0   1  17       47.03       33.00     45.56 o 
   1   1  17      219.49      168.15     48.07 o 
   2   1  17       16.22       15.38     48.45 o 
   3   1  17       11.05       30.78     70.21 o 
   4   1  17      381.20      401.45     75.73 o 
   5   1  17       18.58       49.22     50.41 o 
   6   1  17       55.59       99.40     94.76 o 
   7   1  17       30.42       42.51     55.74 o 
   8   1  17       65.69       21.61     49.90 o 
 -11   2  17        8.48       67.50     73.56 o 
 -10   2  17       10.64      -56.26     63.75 o 
  -9   2  17       55.73      -62.13     62.13 o 
  -8   2  17      461.73      539.40     74.30 o 
  -7   2  17       57.91      -26.12     63.73 o 
  -6   2  17       57.09      100.35     70.25 o 
  -5   2  17        0.01       13.63     45.01 o 
  -4   2  17        0.32       35.37     63.90 o 
  -3   2  17        6.92       22.03     56.49 o 
  -2   2  17      208.93      184.15     64.79 o 
  -1   2  17      465.10      367.20     54.59 o 
   0   2  17      728.91      800.31     61.59 o 
   1   2  17        0.43      -32.08     52.83 o 
   2   2  17       25.19       23.54     51.34 o 
   3   2  17        5.78        8.72     51.65 o 
   4   2  17      112.66      212.85     71.80 o 
   5   2  17       12.59       61.67     47.59 o 
   6   2  17       43.28       86.27     80.76 o 
   7   2  17        2.07       33.18     38.85 o 
   8   2  17        4.81       14.07    107.80 o 
  -9   3  17        5.72      -69.63     69.63 o 
  -8   3  17        3.05       16.71     67.62 o 
  -7   3  17      285.26      151.62     71.61 o 
  -6   3  17       29.33       83.34     66.16 o 
  -5   3  17      101.77      115.86     43.48 o 
  -4   3  17       38.93       45.30     54.40 o 
  -3   3  17      113.42       96.41     66.97 o 
  -2   3  17        5.80       39.78     68.59 o 
  -1   3  17      333.08      363.66     67.11 o 
   0   3  17      221.89      171.64     64.58 o 
   1   3  17      260.99      210.82     77.85 o 
   2   3  17      233.80      253.93     82.20 o 
   3   3  17       28.47       45.64     56.21 o 
   4   3  17        3.41      -50.09     52.75 o 
   5   3  17       37.99      -18.24     54.72 o 
   6   3  17        3.42       32.48     53.09 o 
   7   3  17        1.66       96.08     43.69 o 
 -10   4  17       77.96      -76.57     76.57 o 
  -9   4  17       43.92      -60.00     60.00 o 
  -8   4  17       84.28      157.16     73.30 o 
  -7   4  17       78.79       17.96     68.47 o 
  -6   4  17      119.73      168.36     65.34 o 
  -5   4  17      129.04      154.68     64.87 o 
  -4   4  17        6.68       48.75     59.28 o 
  -3   4  17      124.70      139.94     67.92 o 
  -2   4  17        0.03      -49.67     71.96 o 
  -1   4  17      109.12      105.78     74.42 o 
   0   4  17      221.56      243.60     78.81 o 
   1   4  17        6.45       39.58     66.70 o 
   2   4  17       98.51       95.88     68.79 o 
   3   4  17       60.15       27.24     81.44 o 
   4   4  17       99.57       32.60     70.34 o 
   5   4  17      182.87       86.46     77.78 o 
   6   4  17        0.62      -46.57     47.93 o 
   7   4  17       96.54       97.90     71.39 o 
  -9   5  17       13.80      -75.45     75.45 o 
  -8   5  17       12.06      -16.47     67.15 o 
  -7   5  17        3.23       38.02     72.72 o 
  -6   5  17      124.29       57.34     74.96 o 
  -5   5  17      115.11      147.45     75.44 o 
  -4   5  17        2.86      113.28     49.08 o 
  -3   5  17      247.05      373.12     70.45 o 
  -2   5  17      222.22      202.14     75.96 o 
  -1   5  17       57.68       88.10     75.44 o 
   0   5  17       50.05       18.23     75.65 o 
   1   5  17      691.09      706.28     85.76 o 
   2   5  17       14.13      -48.64     81.47 o 
   3   5  17      147.59       85.93     76.34 o 
   4   5  17      232.95      205.30     88.38 o 
   5   5  17        1.70       98.95    117.74 o 
   6   5  17       10.74       86.50    162.73 o 
  -8   6  17        4.82      -16.63     55.15 o 
  -7   6  17       12.50      -65.53     65.53 o 
  -6   6  17       13.49       45.78     72.07 o 
  -5   6  17       55.74      105.54     74.59 o 
  -4   6  17        7.50       91.75     72.94 o 
  -3   6  17      194.15      178.27     81.47 o 
  -2   6  17        0.19       26.29     60.03 o 
  -1   6  17       16.34       44.42     61.60 o 
   0   6  17       13.93      -21.15     80.51 o 
   1   6  17      116.10      169.64     80.10 o 
   2   6  17       39.60      110.77     87.82 o 
   3   6  17      122.47      126.59     71.49 o 
   4   6  17      291.68      294.19     84.15 o 
   5   6  17        0.02       55.11     49.96 o 
  -7   7  17        4.77      139.11     52.00 o 
  -6   7  17       75.19        9.47     70.00 o 
  -5   7  17       90.73      -20.00     72.22 o 
  -4   7  17        0.51      103.39     67.33 o 
  -3   7  17        1.08       94.38     93.96 o 
  -2   7  17       51.05       11.86     75.46 o 
  -1   7  17       82.49      131.23     81.13 o 
   0   7  17       29.68       30.74     68.26 o 
   1   7  17        2.84      -74.85     79.07 o 
   2   7  17       55.53       75.10     76.64 o 
   3   7  17       57.02      137.99     91.00 o 
   4   7  17        6.42      101.61     97.60 o 
  -4   8  17        1.41      150.48     61.19 o 
  -3   8  17        1.10      147.15     73.33 o 
  -2   8  17        3.30       34.80     47.43 o 
  -1   8  17       82.99      -46.56     87.59 o 
   0   8  17        0.03      -55.94     64.79 o 
   1   8  17        0.29       88.79     69.11 o 
 -10   0  18      179.40      207.06     63.25 o 
  -8   0  18       18.96       94.01     51.60 o 
  -6   0  18      156.65      130.49     62.92 o 
  -4   0  18       38.47       51.22     60.22 o 
  -2   0  18       43.00      118.87     66.12 o 
   0   0  18        7.78        8.27     69.25 o 
   2   0  18      172.09      250.54     76.17 o 
   4   0  18       92.56       42.50     59.97 o 
   6   0  18       50.33      -61.40     62.12 o 
  -9   1  18      482.30      532.33     73.79 o 
  -8   1  18       12.68      -55.36     55.36 o 
  -7   1  18       19.42        7.46     42.15 o 
  -6   1  18        2.23       44.17     41.53 o 
  -5   1  18       98.48      146.38     39.01 o 
  -4   1  18      135.25      225.26     64.65 o 
  -3   1  18       69.70       35.16     61.18 o 
  -2   1  18       32.31       31.11     44.59 o 
  -1   1  18        1.74       -7.47     50.67 o 
   0   1  18       28.11       33.60     51.65 o 
   1   1  18       44.02       92.30     50.59 o 
   2   1  18        5.55        6.77     53.10 o 
   3   1  18       40.17       38.24     59.16 o 
   4   1  18        0.19       43.44     48.17 o 
   5   1  18       43.21       81.32     46.77 o 
   6   1  18        0.46       59.47     51.34 o 
   7   1  18       12.41      113.70     41.36 o 
  -9   2  18      137.77      201.09     69.71 o 
  -8   2  18       13.38      -66.61     66.61 o 
  -7   2  18      219.59      241.10     74.19 o 
  -6   2  18       11.58       17.00     57.42 o 
  -5   2  18      555.77      653.09     71.71 o 
  -4   2  18      100.75       28.99     64.80 o 
  -3   2  18      217.85      201.56     68.26 o 
  -2   2  18        9.68        1.41     67.34 o 
  -1   2  18       77.05       93.02     49.37 o 
   0   2  18        2.06      -20.36     47.43 o 
   1   2  18       19.61        4.99     75.84 o 
   2   2  18       56.67        4.26     47.86 o 
   3   2  18      146.22      135.91     48.81 o 
   4   2  18       17.60        9.44     48.35 o 
   5   2  18       64.94       73.16     59.24 o 
   6   2  18        0.53       18.76     79.53 o 
   7   2  18       68.46       11.00     51.40 o 
 -10   3  18        9.97      -74.65     74.65 o 
  -9   3  18       87.59      157.36     73.04 o 
  -8   3  18       79.49       -7.50     67.69 o 
  -7   3  18       38.03       14.26     67.51 o 
  -6   3  18        0.24      122.58     73.47 o 
  -5   3  18      290.58      335.13     46.16 o 
  -4   3  18      158.66      228.98     68.47 o 
  -3   3  18        4.23       47.62     59.70 o 
  -2   3  18      154.09      166.59     66.35 o 
  -1   3  18       46.48       28.32     65.73 o 
   0   3  18        0.06        6.29     64.21 o 
   1   3  18       77.45       22.07     79.13 o 
   2   3  18       13.39      -13.74     79.77 o 
   3   3  18        0.08       -1.11     56.03 o 
   4   3  18       35.62       79.61     56.97 o 
   5   3  18       84.32      191.82     55.64 o 
   6   3  18        7.42        2.40     55.53 o 
   7   3  18       38.73      152.11     69.06 o 
  -9   4  18        9.38       49.86     62.88 o 
  -8   4  18        2.22      -30.64     76.18 o 
  -7   4  18        0.07      -73.59     73.59 o 
  -6   4  18        1.77       87.73     73.24 o 
  -5   4  18      203.28      216.47     74.83 o 
  -4   4  18       30.65       65.90     74.46 o 
  -3   4  18        0.16      -11.41     68.28 o 
  -2   4  18       95.18      126.00     74.74 o 
  -1   4  18       37.35       22.77     76.30 o 
   0   4  18      128.76      159.54     80.97 o 
   1   4  18       38.65        6.20     78.02 o 
   2   4  18        6.24       58.19     81.27 o 
   3   4  18       57.72       90.87     85.00 o 
   4   4  18       89.51      205.44     89.96 o 
   5   4  18        8.84      106.76     92.68 o 
   6   4  18        8.40       99.95     55.21 o 
  -8   5  18       92.64      168.47     75.90 o 
  -7   5  18       14.29       75.15     78.79 o 
  -6   5  18       58.86       71.94     69.57 o 
  -5   5  18        3.38      127.13     64.67 o 
  -4   5  18       73.20       63.37     45.00 o 
  -3   5  18       56.58       76.80     70.32 o 
  -2   5  18      116.20      179.66     78.28 o 
  -1   5  18        8.55       -0.29     78.64 o 
   0   5  18        6.19       14.31     67.25 o 
   1   5  18       19.33       -1.82     82.94 o 
   2   5  18       18.21      -27.48     80.74 o 
   3   5  18       72.91       45.28     80.64 o 
   4   5  18        0.04        7.60     70.12 o 
   5   5  18        5.07       96.38     54.00 o 
  -7   6  18        3.01       75.82     63.35 o 
  -6   6  18        5.55       66.42     78.62 o 
  -5   6  18        7.12       15.98     64.61 o 
  -4   6  18        3.83       69.85     70.03 o 
  -3   6  18        0.42      -23.34     68.88 o 
  -2   6  18       59.47       60.06     79.06 o 
  -1   6  18       27.53       30.33     79.68 o 
   0   6  18       57.81       89.26     75.91 o 
   1   6  18       53.43       93.97     84.40 o 
   2   6  18       41.49       46.55     75.98 o 
   3   6  18        7.36      -62.35     90.92 o 
   4   6  18       16.28      -90.29     90.29 o 
  -6   7  18        7.34      -76.70     76.70 o 
  -5   7  18        0.22      -61.91     61.91 o 
  -4   7  18       49.25      304.39     77.24 o 
  -3   7  18        1.27      118.02     43.63 o 
  -2   7  18       42.70        5.37     81.53 o 
  -1   7  18       16.52       11.66     77.09 o 
   0   7  18       28.81        6.69     84.03 o 
   1   7  18      102.37      123.79     86.45 o 
   2   7  18        7.83       62.46     95.96 o 
   3   7  18        0.06      -26.35     80.20 o 
  -9   0  19      120.67       92.88     66.37 o 
  -7   0  19        1.84      -25.35     60.43 o 
  -5   0  19       21.82      113.35     76.26 o 
  -3   0  19       15.98       -0.25     70.48 o 
  -1   0  19       64.49       -8.23     73.66 o 
   1   0  19        0.05        8.27     69.27 o 
   3   0  19      307.77      336.63     74.28 o 
   5   0  19        1.46       41.77     74.49 o 
   7   0  19        2.31      204.32     78.40 o 
 -10   1  19       84.40      -12.91     66.72 o 
  -9   1  19        1.41      142.09     70.29 o 
  -8   1  19      174.61       14.62     64.29 o 
  -7   1  19       52.00       90.86     93.96 o 
  -6   1  19      227.99      251.77     54.55 o 
  -5   1  19       33.95      208.73     43.71 o 
  -4   1  19       10.98       14.52     57.24 o 
  -3   1  19        0.45      -30.56     48.80 o 
  -2   1  19      112.38      166.99     73.05 o 
  -1   1  19      236.62      221.69     50.74 o 
   0   1  19       89.10       73.25     50.27 o 
   1   1  19       45.64      102.33     52.32 o 
   2   1  19       52.56       31.08     57.05 o 
   3   1  19        1.30        6.65     54.76 o 
   4   1  19       27.61       10.90     47.75 o 
   5   1  19       66.45       12.74     47.69 o 
   6   1  19       29.70      -22.35     51.67 o 
   7   1  19       15.05       97.19     39.94 o 
 -10   2  19        0.49       57.28     67.70 o 
  -9   2  19       12.48      -18.46     60.41 o 
  -8   2  19        0.00      -58.96     58.96 o 
  -7   2  19        4.60      108.41     68.83 o 
  -6   2  19      282.56      248.98     71.74 o 
  -5   2  19      121.52      220.73     47.00 o 
  -4   2  19       27.27       48.80     66.93 o 
  -3   2  19       47.71       79.27     71.33 o 
  -2   2  19       93.22       77.70     67.44 o 
  -1   2  19       13.57       53.07     53.06 o 
   0   2  19       18.57       24.77     55.76 o 
   1   2  19        6.54       -4.89     51.46 o 
   2   2  19        8.90      -24.18     54.88 o 
   3   2  19       23.35        9.15    113.55 o 
   4   2  19       74.13       83.40     55.23 o 
   5   2  19       18.76       39.46     99.72 o 
   6   2  19        3.82      136.49     84.78 o 
  -9   3  19       24.01      -24.35     64.85 o 
  -8   3  19        4.64      -42.90     57.38 o 
  -7   3  19      128.08      179.14     60.66 o 
  -6   3  19       21.24       43.91     60.40 o 
  -5   3  19       60.34      103.09     47.59 o 
  -4   3  19       18.08       35.36     63.88 o 
  -3   3  19      103.17       26.00     70.20 o 
  -2   3  19       31.32       43.61     61.07 o 
  -1   3  19      130.12      108.02     75.06 o 
   0   3  19        0.25      -28.93     66.92 o 
   1   3  19      221.91      179.21     84.27 o 
   2   3  19       11.49       98.53     86.87 o 
   3   3  19       15.65       43.42     76.33 o 
   4   3  19       53.59      124.42     62.15 o 
   5   3  19      197.30      256.37     65.79 o 
   6   3  19        6.98       -8.73     90.95 o 
  -9   4  19        0.35       13.03     71.85 o 
  -7   4  19        3.72      -59.93     69.91 o 
  -6   4  19      113.46      215.55     64.30 o 
  -5   4  19       79.61       56.53     58.93 o 
  -4   4  19      132.77      265.79     77.24 o 
  -3   4  19      106.94       79.43     68.93 o 
  -2   4  19      104.48       36.96     74.90 o 
  -1   4  19      310.61      377.63     84.71 o 
   0   4  19       66.75       31.42     77.85 o 
   1   4  19      464.52      567.08     92.88 o 
   2   4  19      167.02      318.65     93.90 o 
   3   4  19      240.67      311.12     80.70 o 
   4   4  19       88.34       61.26     91.80 o 
   5   4  19        2.54       66.79     93.49 o 
  -8   5  19       10.35        4.84     82.07 o 
  -7   5  19       45.76      -62.24     62.24 o 
  -6   5  19       12.43       31.93     73.03 o 
  -5   5  19      115.88      296.76     81.99 o 
  -4   5  19       16.58      104.15     46.81 o 
  -3   5  19       28.49       41.87     72.19 o 
  -2   5  19       62.39       88.77     70.88 o 
  -1   5  19        6.12       33.82     78.19 o 
   0   5  19       27.54       26.91     72.83 o 
   1   5  19        3.01       -9.40     70.65 o 
   2   5  19       29.05       68.01     72.08 o 
   3   5  19      182.10      164.08     96.48 o 
   4   5  19       10.79       26.08     94.98 o 
  -6   6  19        2.46       10.66     64.21 o 
  -5   6  19        1.06       -9.40     78.08 o 
  -4   6  19      102.88      108.72     64.75 o 
  -3   6  19      118.63      107.97     65.84 o 
  -2   6  19       52.95      109.67     85.64 o 
  -1   6  19        4.53       64.21     85.75 o 
   0   6  19       65.67       37.96     73.49 o 
   1   6  19       22.98      -27.43     67.47 o 
   2   6  19      264.79      332.05     88.45 o 
   3   6  19        6.47       78.96     92.16 o 
  -4   7  19        0.51      247.86     79.87 o 
  -3   7  19        2.65        9.67     84.45 o 
  -2   7  19       30.75      113.24     72.89 o 
  -1   7  19        0.02      -72.52     72.52 o 
   0   7  19        3.43       11.51     87.80 o 
   1   7  19        0.07       34.82     94.79 o 
  -8   0  20      184.55      -48.40     63.82 o 
  -6   0  20      230.48       79.46     61.74 o 
  -4   0  20      114.54       72.67     64.20 o 
  -2   0  20       24.58        8.24     76.21 o 
   0   0  20        6.19      -16.45     82.69 o 
   2   0  20        9.34       -0.58     64.67 o 
   4   0  20       72.12       36.44     77.03 o 
   6   0  20        0.90      -66.69     66.69 o 
  -9   1  20       21.04      -67.43     67.43 o 
  -8   1  20        3.18      -59.18     66.14 o 
  -7   1  20       70.04      101.27     66.59 o 
  -6   1  20       28.11      -15.58     34.84 o 
  -5   1  20      118.44      218.69     63.89 o 
  -4   1  20        3.61      -64.71     64.71 o 
  -3   1  20       32.98       22.64     54.02 o 
  -2   1  20        4.98       29.49     48.76 o 
  -1   1  20       14.19      -21.05     46.57 o 
   0   1  20       16.72       52.15     48.64 o 
   1   1  20        1.53      -50.13     53.15 o 
   2   1  20       48.12       58.20     55.65 o 
   3   1  20      177.47      241.08     51.18 o 
   4   1  20       52.47       94.13     58.06 o 
   5   1  20        2.99       77.48     58.42 o 
   6   1  20       19.22      134.50     58.62 o 
  -9   2  20      197.09      -15.83     64.23 o 
  -8   2  20        4.76        7.12     65.86 o 
  -7   2  20        2.13       38.25     63.13 o 
  -6   2  20       80.33       -2.32     57.63 o 
  -5   2  20       16.26      136.70     53.52 o 
  -4   2  20        0.04       31.72     68.77 o 
  -3   2  20       57.94       44.31     67.18 o 
  -2   2  20       10.03      -24.83     70.35 o 
  -1   2  20       18.18       49.69     52.04 o 
   0   2  20       84.46       52.33     56.61 o 
   1   2  20        6.33       13.32     53.61 o 
   2   2  20        4.28       60.37     54.31 o 
   3   2  20        0.01      -27.31     55.49 o 
   4   2  20       23.11      -41.43     53.45 o 
   5   2  20       39.45      -41.82     60.99 o 
  -8   3  20        0.91      -35.48     72.30 o 
  -7   3  20        3.50       97.55     74.58 o 
  -6   3  20        4.77      -13.62     72.67 o 
  -5   3  20       59.68      148.29     55.38 o 
  -4   3  20        6.60       63.18     64.17 o 
  -3   3  20      131.48      219.86     69.66 o 
  -2   3  20      136.39      136.62     76.79 o 
  -1   3  20      149.74      193.02     82.23 o 
   0   3  20       15.33       50.89     75.69 o 
   1   3  20       70.95      114.89     87.10 o 
   2   3  20      100.49       30.53     86.68 o 
   3   3  20       63.46       30.10     77.23 o 
   4   3  20      255.03      278.50     94.79 o 
   5   3  20        0.17      -30.58     95.19 o 
  -8   4  20       60.91      -60.63     60.63 o 
  -7   4  20        0.53       59.03     69.06 o 
  -6   4  20        0.09       77.22     77.61 o 
  -5   4  20      125.19      109.18     74.68 o 
  -4   4  20      112.56       59.41     61.06 o 
  -3   4  20       33.30       68.64     62.04 o 
  -2   4  20        0.30       36.17     78.14 o 
  -1   4  20       46.60       54.43     82.48 o 
   0   4  20       35.31       24.90     76.83 o 
   1   4  20        1.04       35.77     88.47 o 
   2   4  20        5.35      -50.39     91.47 o 
   3   4  20       55.28      -33.91     73.03 o 
   4   4  20       63.28       40.07     88.53 o 
  -7   5  20       26.65      -76.84     78.72 o 
  -6   5  20       12.87      -49.95     67.79 o 
  -5   5  20        0.77      147.49     76.70 o 
  -4   5  20       37.96       18.00     62.72 o 
  -3   5  20      120.74      130.74     79.97 o 
  -2   5  20       25.59       56.15     71.87 o 
  -1   5  20       17.84       -0.32     71.01 o 
   0   5  20      103.55      200.05     90.01 o 
   1   5  20        4.34      -31.57     75.39 o 
   2   5  20       47.29       13.53     88.54 o 
   3   5  20        0.43      -89.31     89.31 o 
  -5   6  20       77.86      -47.36     63.55 o 
  -4   6  20       37.80      115.03     78.44 o 
  -3   6  20      117.44      144.80     62.02 o 
  -2   6  20        1.02       -7.70     82.24 o 
  -1   6  20       56.07       34.81     74.07 o 
   0   6  20        0.12      -25.83     93.52 o 
   1   6  20       49.41      125.27     94.11 o 
   2   6  20       41.77       27.99     99.27 o 
  -7   0  21      202.67      466.94     71.15 o 
  -5   0  21      224.02      421.29     68.19 o 
  -3   0  21        1.88      -69.83     69.83 o 
  -1   0  21       90.31      129.18     79.33 o 
   1   0  21       11.28       28.29     82.25 o 
   3   0  21      108.96      172.91     90.07 o 
   5   0  21      128.54      204.38     78.52 o 
  -8   1  21       23.52       39.23     52.17 o 
  -7   1  21        2.83      -15.37     57.49 o 
  -6   1  21        0.91      -29.75     48.51 o 
  -5   1  21       76.78      201.93     37.67 o 
  -4   1  21       52.01        8.76     71.51 o 
  -3   1  21        8.21       73.44     49.35 o 
  -2   1  21        3.33       38.59     57.21 o 
  -1   1  21       69.40       58.00     56.72 o 
   0   1  21      144.85      162.35     52.84 o 
   1   1  21       26.61       86.14     58.98 o 
   2   1  21        3.25        1.77     56.96 o 
   3   1  21        5.04      -65.68     77.91 o 
   4   1  21        2.82        8.68     86.25 o 
   5   1  21        0.14       49.96     84.15 o 
  -8   2  21        3.06      127.58     74.51 o 
  -7   2  21        0.25       -7.30     67.07 o 
  -6   2  21       62.61       24.48     66.34 o 
  -5   2  21       27.41      133.63    115.40 o 
  -4   2  21      117.80       97.79     62.68 o 
  -3   2  21        0.16       74.94     65.74 o 
  -2   2  21       42.58       68.65     78.23 o 
  -1   2  21       23.11       44.78     81.67 o 
   0   2  21       73.49       58.80     56.09 o 
   1   2  21       48.54       -7.50     56.33 o 
   2   2  21       69.16       72.93     56.61 o 
   3   2  21        0.97       19.92     57.22 o 
   4   2  21      134.93      147.93     61.07 o 
   5   2  21       14.12       55.60     56.64 o 
  -8   3  21        1.22       48.08     66.32 o 
  -7   3  21       18.22       66.26     64.19 o 
  -6   3  21       70.90      -18.43     69.47 o 
  -5   3  21       80.46      277.02     72.08 o 
  -4   3  21      157.95      199.71     77.51 o 
  -3   3  21        2.91        3.20     74.02 o 
  -2   3  21      101.54      110.01     77.58 o 
  -1   3  21      264.67      265.28     81.71 o 
   0   3  21       50.61       97.03     84.60 o 
   1   3  21       23.83       29.17     85.38 o 
   2   3  21       57.32      131.49     92.96 o 
   3   3  21        5.50      118.74     85.74 o 
   4   3  21        0.99      141.16     97.42 o 
  -7   4  21       42.59      176.18     67.42 o 
  -6   4  21       40.16       30.65     72.22 o 
  -5   4  21       84.00       26.27     76.96 o 
  -4   4  21        0.51      113.67     80.00 o 
  -3   4  21        0.27       -4.86     78.94 o 
  -2   4  21       13.49       20.13     79.42 o 
  -1   4  21      112.71      200.90     85.57 o 
   0   4  21        1.19       24.79     82.96 o 
   1   4  21        3.19       -2.91     90.71 o 
   2   4  21       22.31       64.55     91.52 o 
   3   4  21        9.72       19.64     82.39 o 
  -5   5  21      145.93      245.33     69.91 o 
  -4   5  21       26.11      137.27     48.08 o 
  -3   5  21       74.38       55.62     70.15 o 
  -2   5  21        1.80      -24.16     74.82 o 
  -1   5  21        0.05       60.79     70.77 o 
   0   5  21      116.97      121.76     94.35 o 
   1   5  21        6.84      -47.35     90.46 o 
   2   5  21        0.14       60.22     97.12 o 
  -3   6  21        4.95      -58.21     58.21 o 
  -2   6  21        0.07        9.66     77.15 o 
  -1   6  21       26.20       78.81     72.50 o 
  -8   0  22       12.51       93.54     61.60 o 
  -6   0  22       45.00      -58.83     58.83 o 
  -4   0  22       14.19      -86.00     86.00 o 
  -2   0  22      186.08      207.73     83.05 o 
   0   0  22       70.87       82.27     82.23 o 
   2   0  22        2.73        3.88     93.11 o 
   4   0  22       57.31      283.84     99.85 o 
  -7   1  22       18.09      -30.74     63.63 o 
  -6   1  22        0.15       65.68     46.69 o 
  -5   1  22        0.11      144.16     73.59 o 
  -4   1  22      100.94      135.09     80.15 o 
  -3   1  22       33.19       82.54     54.56 o 
  -2   1  22      152.18      121.07     63.09 o 
  -1   1  22      110.26      111.23     62.69 o 
   0   1  22        3.54      -36.20     48.61 o 
   1   1  22       64.93       40.21     60.58 o 
   2   1  22        3.93       35.71     59.83 o 
   3   1  22        5.70       20.64     52.74 o 
   4   1  22        3.45       -0.17     59.21 o 
  -7   2  22       78.14      -70.81     73.99 o 
  -6   2  22       11.50      -42.87     71.47 o 
  -5   2  22        2.58      176.56    126.77 o 
  -4   2  22        3.54       48.77     66.83 o 
  -3   2  22        2.50       61.11     81.53 o 
  -2   2  22       42.60       81.41     68.57 o 
  -1   2  22      568.48      574.42     79.52 o 
   0   2  22        5.21       48.38    114.59 o 
   1   2  22       46.30       38.60     66.30 o 
   2   2  22        0.34      -58.90     58.90 o 
   3   2  22      137.91      134.55     64.51 o 
  -6   3  22        0.69      -67.07     67.07 o 
  -5   3  22       34.66      132.70    122.24 o 
  -4   3  22       75.94       76.92     67.86 o 
  -3   3  22        0.39       10.08     71.07 o 
  -2   3  22      164.88      117.12     70.74 o 
  -1   3  22       47.28      -12.03     68.35 o 
   0   3  22       73.08       80.17     86.64 o 
   1   3  22        2.87       20.31     76.16 o 
   2   3  22       38.60      -29.78     89.84 o 
  -5   4  22       24.16        1.95     76.30 o 
  -4   4  22       58.93        5.48     55.42 o 
  -3   4  22       12.68       10.78     82.68 o 
  -2   4  22       73.32       81.50     69.47 o 
  -1   4  22       17.89       -5.45     79.86 o 
   0   4  22       83.39       36.00     91.12 o 
   1   4  22       69.92      162.36     99.51 o 
   2   4  22       30.11      263.05     95.27 o 
  -3   5  22       13.43       15.05     62.48 o 
  -2   5  22        4.85      -24.84     86.32 o 
  -1   5  22       19.84       67.51     76.96 o 
  -5   0  23      150.05      585.85     74.03 o 
  -3   0  23        6.77       92.86     90.04 o 
  -1   0  23       37.26       91.22     87.93 o 
   1   0  23      145.02      314.54     93.13 o 
  -6   1  23       98.85      198.88    102.24 o 
  -5   1  23        3.57      144.68    157.97 o 
  -4   1  23        2.26      -81.89     81.89 o 
  -3   1  23        0.11      -18.45     63.72 o 
  -2   1  23        1.54       -7.80     58.45 o 
  -1   1  23        1.95       66.80     64.54 o 
   0   1  23        2.95       -2.92     93.89 o 
   1   1  23       13.73      -30.65     57.73 o 
   2   1  23       78.72       39.54     61.67 o 
  -6   2  23       36.59        9.16     73.27 o 
  -5   2  23        0.24      158.74    105.15 o 
  -4   2  23       94.67      208.69     81.80 o 
  -3   2  23        0.10        4.65     81.80 o 
  -2   2  23       38.86      135.45     90.22 o 
  -1   2  23       46.25        5.52     88.26 o 
   0   2  23        3.73       29.93     55.28 o 
   1   2  23        4.07       26.74     61.88 o 
   2   2  23       28.81      -27.19     71.61 o 
  -5   3  23       17.45      227.73    135.68 o 
  -4   3  23        3.89       94.36     78.30 o 
  -3   3  23        9.82      -12.65     81.51 o 
  -2   3  23       18.03       44.31     87.28 o 
  -1   3  23       16.52      102.12     91.70 o 
   0   3  23       45.46      -23.53     75.22 o 
   1   3  23       24.33       15.12     71.93 o 
  -3   4  23       21.61       20.76     64.82 o 
  -2   4  23        0.22      -17.68     77.27 o 
  -1   4  23       39.60      103.62     72.48 o 
  -4   0  24       34.68      202.88     89.97 o 
  -2   0  24       74.94       39.82     89.82 o 
   0   0  24       26.08      585.67     77.94 o 
  -4   1  24        2.82      -57.51     88.35 o 
  -3   1  24        7.86       15.90     69.83 o 
  -2   1  24      106.05       94.11     56.32 o 
  -1   1  24      190.35      225.44     60.32 o 
   0   1  24       15.70       56.44     65.31 o 
  -3   2  24      228.75      245.25     76.21 o 
  -2   2  24        2.14       58.08     85.41 o 
  -1   2  24       16.20       51.77     70.39 o 
                                                 
